# Supplementary material for: In TCR-Stimulated T-cells, N-ras Regulates Specific Genes and Signal Transduction Pathways
Source: PLoS One. 2013 Jun 3;8(6):e63193. doi: 10.1371/journal.pone.0063193 (PMC3670928; doi:10.1371/journal.pone.0063193)
Supplement: Table S2 — Properties of the thirty-one candidate genes that were further tested in qRT-PCR-based validation experiments. For each of the thirty-one genes, the fold change (F.C.), p-value, gene name, gene title, functional annotation category/proposed function, average absolute expression values in the raw microarray data, and median absolute expression values in the raw array data are listed. Note that the eight candidate genes that exhibited similar expression patterns in the WT vs. KO microarray comparisons and the qRT-PCR-based, empty vector control validation experiments are indicated in bold. (XLSX) [file pone.0063193.s003.xlsx]

## Sheet: Sheet1
Table S2
(A) 303 genes that were differentially regulated by N-ras in unstimulated thymocytes in a comparison between [WT] vs. [N-ras KO] microarray data sets.
Note: Rows with bold-faced text indicate genes that were also differentially regulated by H-ras in unstimulated thymocytes.
Gene symbol	Gene title	regulation	F.C.	Genbank	Probe ID
Dnclc1	dynein, cytoplasmic, light chain 1	up	1.50096	NM_019682	1448682_at
Abca1	ATP-binding cassette, sub-family A (ABC1), member 1	down	1.92358	BB144704	1421840_at
Adcy7	adenylate cyclase 7	down	1.56036	NM_007406	1450065_at
Adrb2	adrenergic receptor, beta 2	up	2.2765	AV083350	1437302_at
Agrn	agrin	up	1.69894	BM208224	1426670_at
Agtrap	angiotensin II, type I receptor-associated protein	down	3.1245	NM_009642	1422965_at
Ahsa1	AHA1, activator of heat shock 90kDa protein ATPase homolog 1 (yeast)	up	1.67976	BC025552	1424147_at
Akap9	A kinase (PRKA) anchor protein (yotiao) 9	down	1.54874	C79026	1455151_at
Alb1	albumin 1	down	2.56052	NM_007423	1416645_a_at
Anxa1	annexin A1	up	1.75352	NM_010730	1448213_at
Anxa6	annexin A6	down	1.57659	AK013026	1429247_at
Ap2a2	adaptor protein complex AP-2, alpha 2 subunit	down	2.1798	AK009735	1432006_at
Aplp2	amyloid beta (A4) precursor-like protein 2	up	1.50399	AK013376	1432344_a_at
Arc	activity regulated cytoskeletal-associated protein	up	1.89586	NM_018790	1418687_at
Arhb	ras homolog gene family, member B	up	3.00903	BC018275	1449110_at
Asb13	ankyrin repeat and SOCS box-containing protein 13	down	1.51571	AF403041	1449459_s_at
Ash1l	ash1 (absent, small, or homeotic)-like (Drosophila)	down	1.85142	BG694892	1420985_at
Atf4	activating transcription factor 4	up	1.90049	M94087	1448135_at
Atp1a1	ATPase, Na+/K+ transporting, alpha 1 polypeptide	down	1.65626	BC025618	1451071_a_at
Atp5c1	ATP synthase, H+ transporting, mitochondrial F1 complex, gamma polypeptide 1	down	1.61954	AI644507	1438809_at
Atp9a	ATPase, class II, type 9A	up	1.93857	NM_015731	1415932_x_at
Bace	beta-site APP cleaving enzyme	down	1.72775	AV174028	1436956_at
Bambi	BMP and activin membrane-bound inhibitor, homolog (Xenopus laevis)	up	2.97078	AF153440	1423753_at
Bcl2l11	BCL2-like 11 (apoptosis facilitator)	up	1.62794	AF032460	1426334_a_at
Bex2	brain expressed X-linked 2	up	1.63474	NM_009749	1417388_at
Bmp7	bone morphogenetic protein 7	up	1.69066	AK020411	1432410_a_at
Brd8	bromodomain containing 8	down	1.5328	BM219644	1427193_at
Bsf3	B-cell stimulating factor 3	down	1.68483	BB825816	1437270_a_at
Camp	cathelicidin antimicrobial peptide	up	2.77793	NM_009921	1419691_at
Cask	calcium/calmodulin-dependent serine protein kinase	down	1.60241	Y17137	1427692_a_at
Cbx5	chromobox homolog 5 (Drosophila HP1a)	up	1.66366	NM_007626	1450416_at
Ccl22	chemokine (C-C motif) ligand 22	up	1.53721	BC012658	1417925_at
Ccl25	chemokine (C-C motif) ligand 25	up	1.54008	NM_009138	1418777_at
Ccl3	chemokine (C-C motif) ligand 3	up	1.50529	NM_011337	1419561_at
Ccnd2	cyclin D2	down	1.50442	NM_009829	1416123_at
Ccr8	chemokine (C-C motif) receptor 8	up	2.2667	NM_007720	1422291_at
Cd24a	CD24a antigen	up	1.5662	NM_009846	1416034_at
Cd37	CD37 antigen	down	1.89722	BC004610	1425736_at
Cdc37l	cell division cycle 37 homolog (S. cerevisiae)-like	down	2.30647	BE824561	1433574_at
Cdgap	Cdc42 GTPase-activating protein	down	1.85036	AK018057	1432022_at
Cdkn1b	cyclin-dependent kinase inhibitor 1B (P27)	up	1.54629	NM_009875	1419497_at
Cdr2	cerebellar degeneration-related 2	up	1.61768	NM_007672	1417430_at
Cdv3	carnitine deficiency-associated gene expressed in ventricle 3	up	1.62047	AF320340	1415704_a_at
Cebpb	CCAAT/enhancer binding protein (C/EBP), beta	up	2.60769	NM_009883	1418901_at
Cfl2	cofilin 2, muscle	down	1.99252	AI323758	1418066_at
Chordc1	cysteine and histidine-rich domain (CHORD)-containing, zinc-binding protein 1	up	1.58386	NM_025844	1460645_at
Cib1	calcium and integrin binding 1 (calmyrin)	down	1.84399	BC005570	1425856_at
Cited2	Cbp/p300-interacting transactivator, with Glu/Asp-rich carboxy-terminal domain, 2	up	2.68721	NM_010828	1421267_a_at
Cklfsf7	chemokine-like factor super family 7	down	1.53942	BC026773	1451702_at
Clasp1	CLIP associating protein 1	down	1.82868	BB190028	1427353_at
Clcn6	chloride channel 6	up	1.53478	NM_011929	1422314_at
Clp1	cardiac lineage protein 1	up	2.50123	BI411874	1419359_at
Cmah	cytidine monophospho-N-acetylneuraminic acid hydroxylase	down	1.53566	NM_007717	1421214_at
Cnot4	CCR4-NOT transcription complex, subunit 4	down	2.37305	AI448404	1421000_at
Copeb	core promoter element binding protein	up	2.34559	AF072403	1427742_a_at
Creb1	cAMP responsive element binding protein 1	up	1.86692	NM_009952	1421582_a_at
Crmp1	collapsin response mediator protein 1	up	1.60794	AB006714	1448289_at
Csnk1g1	casein kinase 1, gamma 1	down	1.64866	BM201663	1438246_at
Csrp2	cysteine and glycine-rich protein 2	up	1.66701	NM_007792	1420731_a_at
Ctla4	cytotoxic T-lymphocyte-associated protein 4	up	2.26508	NM_009843	1419334_at
Ctsg	cathepsin G	up	1.86424	NM_007800	1419594_at
Cul4a	cullin 4A	down	2.56162	BC007159	1426060_at
Cxcl2	chemokine (C-X-C motif) ligand 2	up	2.06809	NM_009140	1449984_at
Cyp4f16	cytochrome P450, family 4, subfamily f, polypeptide 16	down	3.89301	AK009445	1430172_a_at
Ddb2	damage specific DNA binding protein 2	down	1.56463	AI131584	1436788_at
Dhrs7	dehydrogenase/reductase (SDR family) member 7	down	1.63216	AK009385	1426440_at
Dhx30	DEAH (Asp-Glu-Ala-His) box polypeptide 30	down	1.68459	AK013413	1453251_at
Dnaja1	DnaJ (Hsp40) homolog, subfamily A, member 1	up	1.93161	BF141076	1460179_at
Dnajb1	DnaJ (Hsp40) homolog, subfamily B, member 1	up	1.82003	AK002290	1416756_at
Dnajb9	DnaJ (Hsp40) homolog, subfamily B, member 9	up	2.23661	NM_013760	1417191_at
Dscr5	Down syndrome critical region homolog 5 (human)	down	1.50118	BF318238	1436038_a_at
Dusp1	dual specificity phosphatase 1	up	5.21495	NM_013642	1448830_at
Dusp6	dual specificity phosphatase 6	up	1.60679	NM_026268	1415834_at
Dyx1c1	dyslexia susceptibility 1 candidate 1 homolog (human)	down	1.50356	BC026462	1451605_at
Ear1	eosinophil-associated ribonuclease 1	up	4.42108	NM_007894	1421802_at
Eef1d	eukaryotic translation elongation factor 1 delta (guanine nucleotide exchange protein)	up	1.50572	BB292776	1428135_a_at
Ehd2	EH-domain containing 2	down	1.83605	BC020014	1427729_at
Ehhadh	enoyl-Coenzyme A, hydratase/3-hydroxyacyl Coenzyme A dehydrogenase	down	1.66127	NM_023737	1448382_at
Enpp5	ectonucleotide pyrophosphatase/phosphodiesterase 5	down	1.54496	BC011294	1425702_a_at
Epx	eosinophil peroxidase	up	1.50745	NM_007946	1449136_at
Erbb2ip	Erbb2 interacting protein	down	1.58796	BM240030	1439080_at
Erf	Ets2 repressor factor	up	1.8135	BB453531	1435561_at
Ets1	E26 avian leukemia oncogene 1, 5' domain	down	1.86129	BC010588	1422028_a_at
Evi5	ecotropic viral integration site 5	down	1.8858	AI255184	1417513_at
Fbxo32	F-box only protein 32	down	1.99539	AF441120	1448747_at
Fem1b	feminization 1 homolog b (C. elegans)	up	1.63968	BM232562	1418323_at
Fkbp4	FK506 binding protein 4	up	1.63216	BB456860	1416362_a_at
Fnbp4	formin binding protein 4	down	1.57954	BG091626	1438700_at
Fos	FBJ osteosarcoma oncogene	up	11.7758	AV026617	1423100_at
Fosb	FBJ osteosarcoma oncogene B	up	4.9477	NM_008036	1422134_at
Fprl1	formyl peptide receptor-like 1	up	1.66055	NM_008039	1422953_at
Fus	fusion, derived from t(12;16) malignant liposarcoma (human)	down	1.59459	AF224264	1451285_at
Fv1	Friend virus susceptibility 1	up	2.47157	NM_010244	1422279_at
Gadd45a	growth arrest and DNA-damage-inducible 45 alpha	up	2.1453	NM_007836	1449519_at
Gadd45b	growth arrest and DNA-damage-inducible 45 beta	up	2.28995	AK010420	1450971_at
Gadd45g	growth arrest and DNA-damage-inducible 45 gamma	up	1.78198	AK007410	1453851_a_at
Galc	galactosylceramidase	up	1.56305	BF168119	1420547_at
Gcl	germ cell-less homolog (Drosophila)	down	1.80933	BM239632	1438888_at
Gilz	glucocorticoid-induced leucine zipper	up	2.21581	AF201289	1425281_a_at
Git2	G protein-coupled receptor kinase-interactor 2	down	2.39257	AK017943	1432160_at
Gnb1	guanine nucleotide binding protein, beta 1	up	6.09154	BC003294	1425908_at
Gpx2	glutathione peroxidase 2	down	1.50702	NM_030677	1449279_at
Grcc10	gene rich cluster, C10 gene	down	1.63756	AK013899	1429782_at
H2-D4	histocompatibility 2, D region locus 4	up	2.91412	NM_008200	1422405_at
H2-Ea	histocompatibility 2, class II antigen E alpha	up	1.61652	U13648	1422892_s_at
H2-Eb1	histocompatibility 2, class II antigen E beta	down	1.78839	NM_010382	1417025_at
H2-Q1	histocompatibility 2, Q region locus 1	up	59.4175	BC018402	1451593_at
H2-T10	histocompatibility 2, T region locus 10	down	1.50312	AW822416	1439121_at
Hcn1	hyperpolarization-activated, cyclic nucleotide-gated K+ 1	up	1.58751	NM_010408	1450193_at
Hist1h1c	histone 1, H1c	up	1.58181	NM_015786	1416101_a_at
Hist1h2bc	histone 1, H2bc	up	2.96183	NM_023422	1418072_at
Hist1h2bp	histone 1, H2bp	up	1.65104	M25487	1452540_a_at
Hist1h3a	histone 1, H3a	up	1.9811	NM_013550	1422948_s_at
Hist1h4h	histone 1, H4h	up	1.7889	BC028550	1428014_at
Hist1h4i	histone 1, H4i	up	2.69146	BC019757	1424854_at
Hist2h2be	histone 2, H2be	up	1.55275	NM_019469	1460314_s_at
Hist3h2bb	histone 3, H2bb	up	1.77865	AV297651	1435866_s_at
Hmg20a	high mobility group 20A	down	1.5262	AI987819	1428920_at
Hp	haptoglobin	up	1.57886	NM_017370	1448881_at
Hrbl	HIV-1 Rev binding protein-like	down	2.20564	BC003330	1425362_at
Hs6st1	heparan sulfate 6-O-sulfotransferase 1	up	1.51158	NM_015818	1417293_at
Hsp105	heat shock protein 105	up	6.45573	BI499717	1423566_a_at
Hspa1a	heat shock protein 1A	up	41.7514	M12573	1427127_x_at
Hspa4	heat shock protein 4	up	2.05063	BE912771	1416147_at
Hspa5	heat shock 70kD protein 5 (glucose-regulated protein)	up	1.51527	AJ002387	1427464_s_at
Hspa8	heat shock protein 8	up	1.66294	BC006722	1420622_a_at
Hspca	heat shock protein 1, alpha	up	1.76591	C77384	1437497_a_at
Hspcb	heat shock protein 1, beta	up	1.89395	BI154147	1416365_at
Idb1	inhibitor of DNA binding 1	up	2.38605	U43884	1425895_a_at
Ier2	immediate early response 2	up	1.76642	NM_010499	1416442_at
Ier3	immediate early response 3	up	2.15364	NM_133662	1419647_a_at
Ifi202b	interferon activated gene 202B	up	1.76541	NM_011940	1421551_s_at
Ifi205	interferon activated gene 205	down	1.53346	AI481797	1452348_s_at
Ifng	interferon gamma	up	1.76769	K00083	1425947_at
Igj	immunoglobulin joining chain	down	1.9868	BC006026	1424305_at
Igk-V8	immunoglobulin kappa chain variable 8 (V8)	down	1.57116	U55641	1427860_at
Igl-V1	immunoglobulin lambda chain, variable 1	down	1.63686	AK008145	1430523_s_at
Il17e	interleukin 17E	up	1.51201	NM_080729	1420740_at
Insig2	insulin induced gene 2	down	1.61188	AV257512	1417980_a_at
Ivns1abp	influenza virus NS1A binding protein	down	1.62374	NM_028582	1420961_a_at
Jun	Jun oncogene	up	10.664	NM_010591	1417409_at
Kctd12	potassium channel tetramerisation domain containing 12	up	1.92745	BM220945	1434881_s_at
Kif2c	kinesin family member 2C	up	1.54718	NM_134471	1449060_at
Klf2	Kruppel-like factor 2 (lung)	up	1.72626	NM_008452	1448890_at
Klf4	Kruppel-like factor 4 (gut)	up	6.85055	BG069413	1417394_at
Laf4l	lymphoid nuclear protein related to AF4-like	down	1.51201	BM230280	1420912_at
Lcmt2	leucine carboxyl methyltransferase 2	up	1.56238	BM120022	1433518_at
Lcn2	lipocalin 2	up	3.17932	X14607	1427747_a_at
Lpl	lipoprotein lipase	up	1.60379	BC003305	1415904_at
Lpp	LIM domain containing preferred translocation partner in lipoma	down	1.5328	BB218844	1437235_x_at
Lta4h	leukotriene A4 hydrolase	down	1.55722	BE687981	1426807_at
Ltf	lactotransferrin	up	2.6649	NM_008522	1450009_at
Luc7l2	LUC7-like 2 (S. cerevisiae)	down	4.22477	BB475271	1436766_at
Ly108	lymphocyte antigen 108	down	1.59941	AF248636	1425086_a_at
Macf1	microtubule-actin crosslinking factor 1	down	1.5107	BM248206	1428847_a_at
Mapk1	mitogen activated protein kinase 1	up	1.94554	NM_011949	1419568_at
Mbd1	methyl-CpG binding domain protein 1	up	1.73098	AK007371	1430838_x_at
Mcp	membrane cofactor protein	down	1.60609	NM_010778	1421586_a_at
Met	met proto-oncogene	up	1.50702	NM_008591	1422990_at
Mga	MAX gene associated	down	1.52971	AK009477	1431232_a_at
Mgea5	meningioma expressed antigen 5 (hyaluronidase)	down	1.65293	BB238944	1439081_at
Mll3	myeloid/lymphoid or mixed-lineage leukemia 3	down	1.63662	BC022622	1427150_at
Mpo	myeloperoxidase	up	2.71243	NM_010824	1415960_at
Ms4a1	membrane-spanning 4-domains, subfamily A, member 1	down	1.71538	BB236617	1450912_at
Ms4a4b	membrane-spanning 4-domains, subfamily A, member 4B	down	1.64961	BB199001	1423467_at
Ms4a6b	membrane-spanning 4-domains, subfamily A, member 6B	down	1.51898	NM_027209	1418826_at
Msh5	mutS homolog 5 (E. coli)	down	3.09812	BG061809	1430771_a_at
Myd116	myeloid differentiation primary response gene 116	up	5.56819	NM_008654	1448325_at
Mylc2pl	myosin light chain 2, precursor lymphocyte-specific	down	1.50854	NM_021611	1420805_at
Ndel1	nuclear distribution gene E-like homolog 1 (A. nidulans)	down	1.67783	BC021434	1424893_at
Ndst1	N-deacetylase/N-sulfotransferase (heparan glucosaminyl) 1	down	1.62373	AF074926	1422044_at
NE	neutrophil elastase	up	1.51658	NM_015779	1422928_at
Nfat5	nuclear factor of activated T-cells 5	down	1.56958	BM239652	1438999_a_at
Nfil3	nuclear factor, interleukin 3, regulated	up	2.02137	AY061760	1418932_at
Nfya	nuclear transcription factor-Y alpha	up	1.63075	NM_010913	1422082_a_at
Ngp	neutrophilic granule protein	up	3.33423	NM_008694	1418722_at
Nisch	nischarin	down	1.50529	BB025231	1433757_a_at
Nmnat	NMN adenylyltransferase; nicotinamide mononucleotide adenylyl transferase	down	1.55231	AK017631	1429819_at
Npm3	nucleoplasmin 3	down	1.93078	BB811478	1423522_at
Nr4a1	nuclear receptor subfamily 4, group A, member 1	up	1.60633	NM_010444	1416505_at
Nr4a2	nuclear receptor subfamily 4, group A, member 2	up	2.14561	NM_013613	1450750_a_at
Nras	neuroblastoma ras oncogene	up	5.58582	BB018528	1422688_a_at
Nrf1	nuclear respiratory factor 1	down	1.76718	BM221378	1434627_at
Nrp	neuropilin	down	1.65341	AK011144	1448943_at
Nsep1	nuclease sensitive element binding protein 1	down	1.99109	BG973983	1438064_at
Ocil	osteoclast inhibitory lectin	up	1.56058	NM_053109	1419477_at
Ogt	O-linked N-acetylglucosamine (GlcNAc) transferase (UDP-N-acetylglucosamine:polypeptide-N-acetylglucosaminyl transferase)	down	1.67157	AF363030	1425517_s_at
Osp94	osmotic stress protein	up	1.5131	NM_011020	1418253_a_at
P4ha1	procollagen-proline, 2-oxoglutarate 4-dioxygenase (proline 4-hydroxylase), alpha 1 polypeptide	up	1.56103	AI314028	1426519_at
Pabpc1	poly A binding protein, cytoplasmic 1	up	3.33759	AK005009	1453840_at
Pabpn1	poly(A) binding protein, nuclear 1	down	1.54008	AV028400	1422850_at
Pafah1b1	platelet-activating factor acetylhydrolase, isoform 1b, beta1 subunit	down	1.87445	L25109	1427703_at
Pde7a	phosphodiesterase 7A	down	1.71859	BG070255	1450933_at
Per1	period homolog 1 (Drosophila)	up	1.58728	AF022992	1449851_at
Pfn2	profilin 2	up	1.63451	NM_019410	1418209_a_at
Pglyrp	peptidoglycan recognition protein	up	1.59253	NM_009402	1449184_at
Phxr4	per-hexamer repeat gene 4	down	3.50826	NM_008835	1422272_at
Pla2g4a	phospholipase A2, group IVA (cytosolic, calcium-dependent)	up	1.72527	NM_008869	1448558_a_at
Plod1	procollagen-lysine, 2-oxoglutarate 5-dioxygenase 1	up	1.64322	NM_011122	1416289_at
Plod2	procollagen lysine, 2-oxoglutarate 5-dioxygenase 2	up	1.5094	BC021352	1416687_at
Pmaip1	phorbol-12-myristate-13-acetate-induced protein 1	up	3.79358	NM_021451	1418203_at
Polb	polymerase (DNA directed), beta	down	1.8485	BC006681	1425371_at
Ppp3cc	protein phosphatase 3, catalytic subunit, gamma isoform	down	1.79973	NM_008915	1420743_a_at
Ppp3r1	protein phospatase 3, regulatory subunit B, alpha isoform (calcineurin B, type I)	down	2.53598	NM_024459	1421786_at
Ppt1	palmitoyl-protein thioesterase 1	down	1.51505	AF326558	1422467_at
Prg2	proteoglycan 2, bone marrow	up	6.20643	NM_008920	1422873_at
Prkcz	protein kinase C, zeta	up	1.50269	NM_008860	1418085_at
Prpf39	PRP39 pre-mRNA processing factor 39 homolog (yeast)	down	1.53787	BB460975	1428172_at
Prtn3	proteinase 3	up	2.01209	U97073	1419669_at
Ptdsr	phosphatidylserine receptor	up	1.61489	AK017622	1454109_a_at
Ptgs2	prostaglandin-endoperoxide synthase 2	up	1.58636	M94967	1417263_at
Ptp4a1	protein tyrosine phosphatase 4a1	up	1.85675	BC003761	1419024_at
Ptpn14	protein tyrosine phosphatase, non-receptor type 14	down	1.64582	AV230438	1436442_at
Pvrl3	poliovirus receptor-related 3	up	2.10831	BG070704	1423331_a_at
Pxmp3	peroxisomal membrane protein 3	down	1.56508	BC012404	1420711_a_at
Rab5c	RAB5C, member RAS oncogene family	down	1.76515	BC023027	1424684_at
Rangap1	RAN GTPase activating protein 1	up	1.51854	AV258722	1423749_s_at
Rasgrp1	RAS guanyl releasing protein 1	down	1.52357	AK013548	1431749_a_at
Rbbp6	retinoblastoma binding protein 6	down	1.87688	BC016578	1425421_at
Rbm5	RNA binding motif protein 5	down	1.7004	BE446879	1456262_at
Rbmx	RNA binding motif protein, X chromosome	down	1.73247	BM123721	1426863_at
Rdx	radixin	up	1.50745	NM_009041	1416180_a_at
Refbp2	RNA and export factor binding protein 2	up	1.50442	NM_019484	1422993_s_at
Rex3	reduced expression 3	up	2.15674	NM_009052	1448595_a_at
Rgl1	ral guanine nucleotide dissociation stimulator,-like 1	down	1.77584	NM_016846	1449124_at
Rgs1	regulator of G-protein signaling 1	up	3.9335	NM_015811	1417601_at
Rgs2	regulator of G-protein signaling 2	up	3.21054	AF215668	1419247_at
Riok3	RIO kinase 3 (yeast)	down	1.85488	NM_024182	1460670_at
Rnase3	ribonuclease, RNase A family 3	up	5.5077	NM_017388	1422411_s_at
Rnf134	ring finger protein 134	down	1.60356	AK016709	1432108_at
Rnpc2	RNA-binding region (RNP1, RRM) containing 2	down	1.56013	BB436856	1446148_x_at
Rpl3	ribosomal protein L3	up	2.25047	BG073445	1438527_at
Rpo2tc1	RNA polymerase II transcriptional coactivator	up	1.78993	BE989104	1422692_at
Rps20	ribosomal protein S20	up	1.59987	BG070206	1450417_a_at
Rps24	ribosomal protein S24	up	1.62864	BM119287	1455195_at
S100a8	S100 calcium binding protein A8 (calgranulin A)	up	2.76438	NM_013650	1419394_s_at
S100a9	S100 calcium binding protein A9 (calgranulin B)	up	3.11285	NM_009114	1448756_at
Sdc1	syndecan 1	up	1.69967	BB533095	1437279_x_at
Sdfr2	stromal cell derived factor receptor 2	down	1.59666	BB032852	1423465_at
Sema4a	sema domain, immunoglobulin domain (Ig), transmembrane domain (TM) and short cytoplasmic domain, (semaphorin) 4A	down	1.54296	BB114323	1438934_x_at
Sfpq	splicing factor proline/glutamine rich (polypyrimidine tract binding protein associated)	down	1.68072	BI738328	1436898_at
Sgk	serum/glucocorticoid regulated kinase	up	1.84293	NM_011361	1416041_at
Shc1	src homology 2 domain-containing transforming protein C1	up	2.19931	BB753533	1422854_at
Siah2	seven in absentia 2	up	2.16512	AA414485	1448171_at
Siat8d	sialyltransferase 8 (alpha-2, 8-sialyltransferase) D	up	1.85862	AK003690	1430391_a_at
Skp2	S-phase kinase-associated protein 2 (p45)	down	2.02573	BC003468	1425072_at
Slc2a9	solute carrier family 2 (facilitated glucose transporter), member 9	up	1.87931	BB148652	1426568_at
Slc40a1	solute carrier family 40 (iron-regulated transporter), member 1	up	2.03682	AF226613	1448566_at
Slfn4	schlafen 4	up	1.65745	AF099975	1427102_at
Smarca3	SWI/SNF related, matrix associated, actin dependent regulator of chromatin, subfamily a, member 3	down	1.72775	AF010600	1451901_at
Snag1	sorting nexin associated golgi protein 1	up	1.60056	AV344473	1416359_at
Snai1	snail homolog 1 (Drosophila)	up	1.51832	NM_011427	1448742_at
Snk	serum-inducible kinase	up	2.8149	BM234765	1427005_at
Socs1	suppressor of cytokine signaling 1	up	2.02137	AB000710	1450446_a_at
Spo11	sporulation protein, meiosis-specific, SPO11 homolog (S. cerevisiae)	down	1.87337	NM_012046	1417021_a_at
Spry1	sprouty homolog 1 (Drosophila)	up	1.89558	NM_011896	1415874_at
Srrm1	serine/arginine repetitive matrix 1	down	1.89449	NM_016799	1450045_at
Ssbp2	single-stranded DNA binding protein 2	down	3.04908	AY037837	1451542_at
St7l	suppression of tumorigenicity 7-like	up	1.68242	BB122084	1427916_at
Stip1	stress-induced phosphoprotein 1	up	1.88255	NM_016737	1415909_at
Syn2	synapsin II	up	1.63568	NM_013681	1460230_at
Sypl	synaptophysin-like protein	down	1.77431	BE333485	1422882_at
Tfpi2	tissue factor pathway inhibitor 2	up	1.55275	NM_009364	1418547_at
Tgfb1i4	transforming growth factor beta 1 induced transcript 4	up	1.87176	AF201285	1425742_a_at
Thrap3	thyroid hormone receptor associated protein 3	down	1.58067	BG075035	1452125_at
Tle1	transducin-like enhancer of split 1, homolog of Drosophila E(spl)	up	1.64866	NM_011599	1422751_at
Tlr1	toll-like receptor 1	down	1.6639	AF316985	1449049_at
Tmlhe	trimethyllysine hydroxylase, epsilon	down	4.80128	BC005497	1452500_at
Tmod4	tropomodulin 4	down	2.8401	NM_016712	1449969_at
Tnfaip3	tumor necrosis factor, alpha-induced protein 3	up	2.6333	NM_009397	1450829_at
Tnfrsf12a	tumor necrosis factor receptor superfamily, member 12a	up	1.63733	NM_013749	1418572_x_at
Tnfrsf1b	tumor necrosis factor receptor superfamily, member 1b	down	1.51223	M60469	1418099_at
Tob1	transducer of ErbB-2.1	up	1.63709	BQ266486	1423176_at
Tob2	transducer of ERBB2, 2	up	1.60218	AV174616	1417309_at
Tpbpb	trophoblast specific protein beta	up	1.60033	NM_007796	1416811_s_at
Tpp2	tripeptidyl peptidase II	down	1.92247	BB484264	1430576_at
Trabid	TRAF-binding protein	down	1.71365	BG072903	1434705_at
Trfr	transferrin receptor	up	1.52138	BB810450	1422967_a_at
Tubb2	tubulin, beta 2	up	1.83658	BC003475	1427347_s_at
Tubb5	tubulin, beta 5	down	1.89368	BG064086	1455719_at
Tuft1	tuftelin 1	up	1.50161	NM_011656	1416689_at
U2af1	U2 small nuclear ribonucleoprotein auxiliary factor (U2AF) 1	down	2.15519	NM_024187	1422509_at
Ube2l3	ubiquitin-conjugating enzyme E2L 3	up	1.55208	BG066549	1448880_at
Uchl3	ubiquitin carboxyl-terminal esterase L3 (ubiquitin thiolesterase)	down	6.24221	BC024836	1452402_at
Usp9x	ubiquitin specific protease 9, X chromosome	down	1.58204	AW554408	1428193_at
Vamp4	vesicle-associated membrane protein 4	down	1.55052	NM_016796	1422896_at
Vapb	vesicle-associated membrane protein, associated protein B and C	down	9.25491	BF303544	1423152_at
Vcam1	vascular cell adhesion molecule 1	up	2.25338	BB250384	1448162_at
Vps41	vacuolar protein sorting 41 (yeast)	down	1.50118	BM240052	1437901_a_at
Vps52	vacuolar protein sorting 52 (yeast)	up	1.52445	BF468377	1437078_at
Wdfy1	WD40 and FYVE domain containing 1	up	1.5626	BM233251	1437358_at
Wdr26	WD repeat domain 26	down	2.01007	BM210131	1438234_at
Wdr9	WD repeat domain 9	down	1.81872	BM230348	1452321_at
Wtap	Wilms' tumour 1-associating protein	up	1.77533	AJ276707	1452401_at
Xdh	xanthine dehydrogenase	down	2.2225	BM225255	1424607_a_at
Xlr3a	X-linked lymphocyte-regulated 3a	down	1.69992	NM_011726	1420357_s_at
Xpr1	xenotropic and polytropic retrovirus receptor 1	down	1.50464	BG066856	1437958_at
Zfp106	zinc finger protein 106	down	1.708	BC025424	1425098_at
Zfp207	zinc finger protein 207	down	3.0086	BB622498	1438714_at
Zfp26	zinc finger protein 26	down	1.50464	AV346442	1427120_at
Zfp260	zinc finger protein 260	down	1.58705	D45210	1419165_at
Zfp288	zinc finger protein 288	down	2.72493	AY028963	1422064_a_at
Zfp36l2	zinc finger protein 36, C3H type-like 2	up	2.22379	BG094962	1451034_at
Zfp52	zinc finger protein 52	down	2.15922	BM225280	1426472_at
(B) List of transcripts that were differentially regulated by N-ras in unstimulated thymocytes in a comparison between [WT] vs. [N-ras KO] microarray data sets that
represent expressed sequence tags and cDNA and mRNA clones.
Gene symbol	Gene Title	regulation	F.C.	Genbank	Probe ID
---	Mus musculus transcribed sequences	down	1.50053	BB160619	1436989_s_at
---	---	up	1.51049	BF580235	1427797_s_at
---	---	down	1.53257	AI467488	1459701_x_at
---	---	down	1.535	BF719154	1452418_at
---	---	up	1.56036	BC004065	1452426_x_at
---	---	up	1.56913	BG976607	1454904_at
---	---	down	1.56958	AA409749	1420161_at
---	---	up	1.57387	BF580235	1427798_x_at
---	---	down	1.59345	AV057155	1452417_x_at
---	---	up	1.64322	AV084904	1420249_s_at
---	---	up	1.66725	X14678	1452519_a_at
---	---	up	1.67711	AU046270	1438758_at
---	---	up	1.69431	AV047635	1451477_at
---	---	down	1.69601	AW763751	1435628_x_at
---	---	down	1.83843	AA407331	1449750_at
---	---	down	1.8793	BI651113	1455930_at
---	---	up	2.01817	AI323528	1449773_s_at
---	---	down	2.35707	AF027503	1451893_s_at
---	---	down	2.52579	BC002257	1426936_at
---	---	down	3.33279	AK019911	1431960_at
---	---	down	4.1573	BC027249	1427819_at
---	---	up	5.50928	BC020068	1425113_x_at
---	---	up	8.4939	BC006770	1426074_at
AF155546	cDNA sequence AF155546	up	1.80751	BC020013	1424323_at
BC003331	cDNA sequence BC003331	up	2.41538	BC003331	1426089_a_at
BC011290	cDNA sequence BC011290	up	1.77558	BC011290	1424634_at
BC013672	cDNA sequence BC013672	down	1.74999	BC013672	1451777_at
BC018601	cDNA sequence BC018601	up	1.79354	AV108872	1452218_at
BC027163	cDNA sequence BC027163	down	2.67142	BB430212	1457455_at
D14Wsu89e	DNA segment, Chr 14, Wayne State University 89, expressed	up	2.09442	AJ007909	1452406_x_at
D15Ertd417e	DNA segment, Chr 15, ERATO Doi 417, expressed	down	1.6214	C85667	1449713_at
D18Ertd653e	DNA segment, Chr 18, ERATO Doi 653, expressed	up	1.50767	BQ032363	1452343_at
D19Wsu55e	DNA segment, Chr 19, Wayne State University 55, expressed	up	2.09773	BC004070	1460633_at
D3Ertd330e	DNA segment, Chr 3, ERATO Doi 330, expressed	down	2.39808	BB488001	1437543_at
D3Ertd789e	DNA segment, Chr 3, ERATO Doi 789, expressed	down	2.35166	BB410567	1456430_at
D4Ertd765e	DNA segment, Chr 4, ERATO Doi 765, expressed	up	2.13239	BC025104	1425788_a_at
D4Wsu114e	DNA segment, Chr 4, Wayne State University 114, expressed	down	1.53942	NM_133873	1448599_s_at
D4Wsu53e	DNA segment, Chr 4, Wayne State University 53, expressed	down	1.61373	BE447520	1417001_a_at
D4Wsu53e	DNA segment, Chr 4, Wayne State University 53, expressed	down	2.08271	BE447520	1448538_a_at
D5Bwg0860e	DNA segment, Chr 5, Brigham & Women's Genetics 0860 expressed	down	1.53081	AW494299	1424402_at
D7Wsu128e	DNA segment, Chr 7, Wayne State University 128, expressed	up	1.9142	BC011313	1448968_at
D8Ertd531e	DNA segment, Chr 8, ERATO Doi 531, expressed	down	2.48082	AK008752	1419176_at
AA407930	expressed sequence AA407930	up	1.57094	NM_133349	1415940_at
AA939927	expressed sequence AA939927	down	2.99867	NM_008834	1421598_at
AI447904	expressed sequence AI447904	down	7.15548	BM241008	1435330_at
AI595338	expressed sequence AI595338	down	2.39188	NM_029509	1418776_at
AI661017	expressed sequence AI661017	down	1.55499	AV173260	1436212_at
AI839562	expressed sequence AI839562	down	1.51767	NM_019914	1416313_at
AW549877	expressed sequence AW549877	down	1.54518	BG073457	1426459_s_at
AW610627	expressed sequence AW610627	down	1.66797	BI729900	1427254_at
Gt(ROSA)26asSor	gene trap ROSA 26 antisense, Philippe Soriano	down	2.23243	AK017246	1454061_at
A130052D22	hypothetical protein A130052D22	down	2.12902	BB723867	1436261_at
A330075D07	hypothetical protein A330075D07	up	2.40222	BB193024	1440865_at
MGC7717	hypothetical protein MGC7717	down	2.5946	BC006644	1425883_at
---	Mus musculus 0 day neonate cerebellum cDNA, RIKEN full-length enriched library, clone:C230032N07 product:hypothetical G-protein beta WD-40 repeats containing protein, full insert sequence	down	1.51462	BB650819	1427484_at
---	Mus musculus 0 day neonate lung cDNA, RIKEN full-length enriched library, clone:E030030K01 product:coatomer protein complex, subunit gamma 2, antisense 2, full insert sequence	down	2.09351	BB316578	1427320_at
---	Mus musculus 0 day neonate thymus cDNA, RIKEN full-length enriched library, clone:A430022B11 product:inactive X specific transcripts, full insert sequence	down	1.69431	L04961	1427262_at
---	Mus musculus 0 day neonate thymus cDNA, RIKEN full-length enriched library, clone:A430063G02 product:unknown EST, full insert sequence	up	2.34963	BB205273	1441115_at
---	Mus musculus 10, 11 days embryo whole body cDNA, RIKEN full-length enriched library, clone:2810040C05 product:unknown EST, full insert sequence	down	2.27323	AK012892	1430749_at
---	Mus musculus 10, 11 days embryo whole body cDNA, RIKEN full-length enriched library, clone:2810043O03 product:unclassifiable, full insert sequence	down	4.9024	BF662697	1430195_at
---	Mus musculus 12 days embryo spinal cord cDNA, RIKEN full-length enriched library, clone:C530033E13 product:unknown EST, full insert sequence	down	1.55186	AI875682	1438221_at
---	Mus musculus 12 days embryo spinal ganglion cDNA, RIKEN full-length enriched library, clone:D130071L21 product:unknown EST, full insert sequence	down	1.86049	AF031164	1455134_at
---	Mus musculus 13 days embryo stomach cDNA, RIKEN full-length enriched library, clone:D530037H12 product:unknown EST, full insert sequence	down	2.32879	BG066910	1437917_at
---	Mus musculus 15 days embryo head cDNA, RIKEN full-length enriched library, clone:D930016D06 product:unclassifiable, full insert sequence	down	1.67085	BM200153	1424861_at
---	Mus musculus 18-day embryo whole body cDNA, RIKEN full-length enriched library, clone:1100001P14 product:TUBULIN, BETA 5 homolog [Homo sapiens], full insert sequence	up	2.63557	C79445	1449682_s_at
---	Mus musculus 9 days embryo whole body cDNA, RIKEN full-length enriched library, clone:D030029J20 product:unknown EST, full insert sequence	down	1.5834	BF682730	1437885_at
---	Mus musculus 9 days embryo whole body cDNA, RIKEN full-length enriched library, clone:D030060F23 product:Mus musculus U22 snoRNA host gene (UHG) gene, complete sequence, full insert sequence	up	1.66032	BF163381	1454703_x_at
---	Mus musculus 9 days embryo whole body cDNA, RIKEN full-length enriched library, clone:D030060F23 product:Mus musculus U22 snoRNA host gene (UHG) gene, complete sequence, full insert sequence	up	1.96635	AW552536	1437658_a_at
---	Mus musculus 9 days embryo whole body cDNA, RIKEN full-length enriched library, clone:D030072M03 product:inactive X specific transcripts, full insert sequence	down	1.67855	L04961	1427263_at
---	Mus musculus adult female vagina cDNA, RIKEN full-length enriched library, clone:9930007B02 product:unclassifiable, full insert sequence	down	2.38502	BC003304	1427363_at
---	Mus musculus adult male cecum cDNA, RIKEN full-length enriched library, clone:9130009H04 product:unknown EST, full insert sequence	down	2.32277	AK018202	1428083_at
---	Mus musculus adult male corpus striatum cDNA, RIKEN full-length enriched library, clone:C030018P15 product:unknown EST, full insert sequence	down	1.85889	C78986	1419940_at
---	Mus musculus adult male small intestine cDNA, RIKEN full-length enriched library, clone:2010109N14 product:unknown EST, full insert sequence	up	1.57727	AV030603	1435524_at
---	Mus musculus adult male testis cDNA, RIKEN full-length enriched library, clone:4921508F21 product:similar to HISTOCOMPATIBILITY 2, CLASS II ANTIGEN E BETA [Mus musculus], full insert sequence	down	1.7107	BQ175154	1436172_at
---	Mus musculus adult male testis cDNA, RIKEN full-length enriched library, clone:4921508F21 product:similar to HISTOCOMPATIBILITY 2, CLASS II ANTIGEN E BETA [Mus musculus], full insert sequence	down	1.81402	BQ175154	1455581_x_at
---	Mus musculus adult male urinary bladder cDNA, RIKEN full-length enriched library, clone:9530006N05 product:unknown EST, full insert sequence	down	3.17475	BB107628	1443949_at
---	Mus musculus Brf2 gene, 3' UTR	up	1.67157	BB031791	1437626_at
---	Mus musculus cDNA clone MGC:12142 IMAGE:3710749, complete cds	down	2.20247	BC005613	1425673_at
---	Mus musculus cDNA clone MGC:67258 IMAGE:6413648, complete cds	up	28.5228	BC021831	1427820_at
---	Mus musculus cDNA clone MGC:73493 IMAGE:6813048, complete cds	down	1.84081	AW549928	1423071_x_at
---	Mus musculus cDNA clone MGC:7817 IMAGE:3500159, complete cds	down	3.74698	BC006653	1425424_at
---	Mus musculus Ig rearranged kappa-chain gene V19-J1 region.	down	1.55633	AY058908	1451965_at
---	Mus musculus mRNA similar to H2B histone family, member J (cDNA clone MGC:29103 IMAGE:5003093), complete cds	down	2.52906	BC019122	1425868_at
---	Mus musculus mRNA similar to putative c-Myc-responsive (cDNA clone MGC:54855 IMAGE:5388297), complete cds	up	1.65674	BE949497	1460713_at
---	Mus musculus nucleosome-reactive monoclonal antibody PR1-3, Ig light chain variable region mRNA, partial cds.	down	2.80118	AB007986	1425871_a_at
---	Mus musculus processed pseudo-IgK chain mRNA, VC-region, from hybridoma A23A41.	down	1.9951	M35669	1425738_at
---	Mus musculus similar to 60 kDa heat shock protein, mitochondrial precursor (Hsp60) (60 kDa chaperonin) (CPN60) (Heat shock protein 60) (HSP-60) (Mitochondrial matrix protein P1) (LOC380693), mRNA	up	1.51876	AI648003	1426351_at
---	Mus musculus similar to alpha 3A chain of laminin-5 (LOC381158), mRNA	up	2.0863	X84014	1427512_a_at
---	Mus musculus similar to CG10958-like (LOC381738), mRNA	down	1.66318	BG070552	1455279_at
---	Mus musculus similar to DYSKERIN (LOC245474), mRNA	down	1.83949	BB373377	1423243_at
---	Mus musculus similar to Ig delta chain C region, membrane-bound form - mouse (LOC382646), mRNA	down	1.55677	BE686052	1455530_at
---	Mus musculus transcribed sequence with moderate similarity to protein pdb:1JZ5 (E. coli) B Chain B, E. Coli (Lacz) Beta-Galactosidase In Complex With D- Galctopyranosyl-1-On	down	1.9655	AA185333	1419772_at
---	Mus musculus transcribed sequence with moderate similarity to protein pir:A47643 (M.musculus) A47643 hypothetical protein - mouse (fragment)	down	1.80569	BG862223	1455869_at
---	Mus musculus transcribed sequence with moderate similarity to protein pir:S12207 (M.musculus) S12207 hypothetical protein (B2 element) - mouse	down	2.41295	BG066184	1439283_at
---	Mus musculus transcribed sequence with moderate similarity to protein ref:NP_056991.1 (H.sapiens) leucine aminopeptidase [Homo sapiens]	down	1.54053	AI875680	1436357_at
---	Mus musculus transcribed sequence with moderate similarity to protein ref:NP_081764.1 (M.musculus) RIKEN cDNA 5730493B19 [Mus musculus]	down	1.59047	BF714880	1426604_at
---	Mus musculus transcribed sequence with strong similarity to protein pir:I56317 (H.sapiens) I56317 bullous pemphigoid antigen - human	up	1.57071	BI901126	1426995_a_at
---	Mus musculus transcribed sequence with strong similarity to protein sp:P00722 (E. coli) BGAL_ECOLI Beta-galactosidase (Lactase)	down	1.51723	AA673371	1434975_x_at
---	Mus musculus transcribed sequence with strong similarity to protein sp:P00722 (E. coli) BGAL_ECOLI Beta-galactosidase (Lactase)	down	1.54097	BB504983	1436944_x_at
---	Mus musculus transcribed sequence with strong similarity to protein sp:P07900 (H.sapiens) HS9A_HUMAN Heat shock protein HSP 90-alpha (HSP 86)	up	1.72378	AU079047	1426645_at
---	Mus musculus transcribed sequence with strong similarity to protein sp:P39027 (H.sapiens) RS1A_HUMAN 40S ribosomal protein S15a	down	1.94666	BM207059	1430290_at
---	Mus musculus transcribed sequence with strong similarity to protein sp:Q9NZJ4 (H.sapiens) SACS_HUMAN Sacsin	down	1.56508	BG075163	1434958_at
---	Mus musculus transcribed sequence with weak similarity to protein pir:I38240 (H.sapiens) I38240 transcription factor SOX4 - human	up	1.53964	AI428101	1419157_at
---	Mus musculus transcribed sequence with weak similarity to protein pir:S47565 (H.sapiens) S47565 calcium-binding protein BDR-1 - human	down	2.47228	BB379753	1439113_at
---	Mus musculus transcribed sequence with weak similarity to protein ref:NP_081764.1 (M.musculus) RIKEN cDNA 5730493B19 [Mus musculus]	down	1.51418	BG067055	1441013_at
---	Mus musculus transcribed sequence with weak similarity to protein ref:NP_081764.1 (M.musculus) RIKEN cDNA 5730493B19 [Mus musculus]	down	1.52598	BB077439	1446244_at
---	Mus musculus transcribed sequence with weak similarity to protein ref:NP_081764.1 (M.musculus) RIKEN cDNA 5730493B19 [Mus musculus]	down	2.29193	BE952347	1458414_at
---	Mus musculus transcribed sequence with weak similarity to protein ref:NP_443092.1 (H.sapiens) kruppel-like zinc finger protein [Homo sapiens]	up	3.00601	C77501	1439065_x_at
---	Mus musculus transcribed sequence with weak similarity to protein ref:NP_570953.1 (M.musculus) CAMP [Mus musculus]	down	1.55365	BG066634	1457849_at
---	Mus musculus transcribed sequence with weak similarity to protein sp:P32456 (H.sapiens) GBP2_HUMAN Interferon-induced guanylate-binding protein 2 (Guanine nucleotide-binding protein 2)	down	1.6054	BM241485	1438676_at
---	Mus musculus transcribed sequences	down	1.50897	BE633750	1449653_at
---	Mus musculus transcribed sequences	down	1.55342	BE688358	1434372_at
---	Mus musculus transcribed sequences	down	1.63921	BM235840	1427174_at
---	Mus musculus transcribed sequences	up	1.67109	BB357514	1454971_x_at
---	Mus musculus transcribed sequences	down	1.82212	AV345871	1437045_at
---	Mus musculus transcribed sequences	down	1.8964	BG066761	1442484_at
---	Mus musculus transcribed sequences	down	1.90953	AA200940	1453741_x_at
---	Mus musculus transcribed sequences	down	1.94778	BB327213	1438755_at
---	Mus musculus transcribed sequences	down	2.03331	BG066069	1447984_at
---	Mus musculus transcribed sequences	down	2.15922	BG066235	1420164_at
---	Mus musculus transcribed sequences	down	2.1617	BG065809	1445116_at
---	Mus musculus transcribed sequences	down	2.21517	BG079602	1419886_at
---	Mus musculus transcribed sequences	down	2.24175	NM_023397	1420974_at
---	Mus musculus transcribed sequences	down	2.32344	BB175647	1419888_at
---	Mus musculus transcribed sequences	down	2.3308	BG084182	1448018_at
---	Mus musculus transcribed sequences	down	2.75724	BG066235	1449755_at
---	Mus musculus transcribed sequences	down	2.90283	BE628134	1456706_at
---	Mus musculus transcribed sequences	down	3.49467	BB021390	1438802_at
---	Mus musculus, clone IMAGE:3595120, mRNA	down	1.7682	BC018446	1452498_at
---	Mus musculus, clone IMAGE:4190185, mRNA, partial cds	down	4.17947	BC026389	1427553_at
0610041L09Rik	RIKEN cDNA 0610041L09 gene	down	1.9035	AA692147	1431241_at
1110007F12Rik	RIKEN cDNA 1110007F12 gene	down	1.55074	BC020080	1424354_at
1110020B03Rik	RIKEN cDNA 1110020B03 gene	down	1.52051	BB305507	1455204_at
1110020P15Rik	RIKEN cDNA 1110020P15 gene	down	1.61211	BF681728	1434340_at
1110032C13Rik	RIKEN cDNA 1110032C13 gene	up	1.86023	AF366401	1417406_at
1110064P04Rik	RIKEN cDNA 1110064P04 gene	up	1.56014	BM120737	1435160_at
1190017B18Rik	RIKEN cDNA 1190017B18 gene	up	1.69236	BC008101	1423854_a_at
1300010M03Rik	RIKEN cDNA 1300010M03 gene	up	1.70604	BC016089	1424159_at
1300013G12Rik	RIKEN cDNA 1300013G12 gene	up	1.60725	AI788596	1426485_at
1500031J01Rik	RIKEN cDNA 1500031J01 gene	down	2.28305	AB041650	1427526_at
1600012H06Rik	RIKEN cDNA 1600012H06 gene	down	1.52313	AK017276	1428217_at
1700009P03Rik	RIKEN cDNA 1700009P03 gene	down	1.61838	BM120471	1426803_at
1700029I01Rik	RIKEN cDNA 1700029I01 gene	down	4.72461	AV047635	1424784_at
1810020H02Rik	RIKEN cDNA 1810020H02 gene	down	1.57229	AW537061	1428761_a_at
2010306G19Rik	RIKEN cDNA 2010306G19 gene	up	1.56103	AK006478	1431734_a_at
2210401K01Rik	RIKEN cDNA 2210401K01 gene	down	1.64653	AW012617	1452378_at
2210401K01Rik	RIKEN cDNA 2210401K01 gene	down	1.84717	AF146523	1418188_a_at
2210401K01Rik	RIKEN cDNA 2210401K01 gene	down	2.42756	AF146523	1418189_s_at
2310003F16Rik	RIKEN cDNA 2310003F16 gene	down	2.0887	BC021588	1425087_at
2310005E10Rik	RIKEN cDNA 2310005E10 gene	down	1.67734	BB493454	1425684_at
2310005N03Rik	RIKEN cDNA 2310005N03 gene	down	1.68871	BB200448	1434390_at
2310008M20Rik	RIKEN cDNA 2310008M20 gene	down	1.75327	NM_025512	1418408_at
2310047C17Rik	RIKEN cDNA 2310047C17 gene	down	1.64393	BE570050	1452217_at
2310047I15Rik	RIKEN cDNA 2310047I15 gene	down	1.86397	AW744519	1426787_at
2310066P17Rik	RIKEN cDNA 2310066P17 gene	down	1.52248	NM_025876	1448626_at
2410005O16Rik	RIKEN cDNA 2410005O16 gene	down	2.07345	BB115225	1438034_at
2410012M04Rik	RIKEN cDNA 2410012M04 gene	down	1.76769	BG229936	1439049_at
2410041A17Rik	RIKEN cDNA 2410041A17 gene	up	1.67759	NM_133348	1417094_at
2410050E11Rik	RIKEN cDNA 2410050E11 gene	up	1.68193	AK010701	1452070_at
2410118I19Rik	RIKEN cDNA 2410118I19 gene	down	2.02282	AW538657	1442296_at
2610015J01Rik	RIKEN cDNA 2610015J01 gene	down	1.70358	BI106967	1425524_at
2610015J01Rik	RIKEN cDNA 2610015J01 gene	down	2.27094	BI106967	1425522_at
2610318G18Rik	RIKEN cDNA 2610318G18 gene	down	1.54474	BC024458	1424782_at
2610318G18Rik	RIKEN cDNA 2610318G18 gene	down	1.61512	AK015888	1453731_a_at
2610528A15Rik	RIKEN cDNA 2610528A15 gene	down	1.57546	AK012158	1426718_at
2700016E08Rik	RIKEN cDNA 2700016E08 gene	down	1.74146	BB118847	1426544_a_at
2700031G06Rik	RIKEN cDNA 2700031G06 gene	down	1.72304	AK012307	1454090_at
2810046L04Rik	RIKEN cDNA 2810046L04 gene	down	1.59551	BC025559	1427397_at
2810051F02Rik	RIKEN cDNA 2810051F02 gene	down	1.83737	BC009123	1451634_at
2810052M02Rik	RIKEN cDNA 2810052M02 gene	up	1.59941	NM_023320	1417128_at
2810409H07Rik	RIKEN cDNA 2810409H07 gene	down	1.66127	AK012998	1432151_at
2810439M05Rik	RIKEN cDNA 2810439M05 gene	down	1.99166	NM_026046	1422094_a_at
2810439M05Rik	RIKEN cDNA 2810439M05 gene	down	2.0118	AK014562	1431830_at
3010033P07Rik	RIKEN cDNA 3010033P07 gene	up	1.73098	AK013903	1426958_at
3110002K08Rik	RIKEN cDNA 3110002K08 gene	up	1.64511	NM_133726	1460193_at
3110002K08Rik	RIKEN cDNA 3110002K08 gene	up	1.68121	NM_133726	1416851_at
3110057O12Rik	RIKEN cDNA 3110057O12 gene	down	2.45634	AV317245	1455475_at
3732409C05Rik	RIKEN cDNA 3732409C05 gene	down	1.67277	BQ175035	1435315_s_at
4430402O11Rik	RIKEN cDNA 4430402O11 gene	up	1.57863	BI452475	1425344_at
4833432B22Rik	RIKEN cDNA 4833432B22 gene	down	1.65151	NM_133874	1417675_a_at
4833441J24Rik	RIKEN cDNA 4833441J24 gene	down	1.57546	NM_133923	1421219_at
4930405M20Rik	RIKEN cDNA 4930405M20 gene	down	1.89694	BM220786	1447947_at
4930413O22Rik	RIKEN cDNA 4930413O22 gene	down	1.89259	AK013065	1431405_a_at
4930451A13Rik	RIKEN cDNA 4930451A13 gene	down	1.65722	AV209678	1426899_at
4930471O16Rik	RIKEN cDNA 4930471O16 gene	down	1.69723	BB830191	1456097_a_at
4933407N01Rik	RIKEN cDNA 4933407N01 gene	down	1.64228	BC018468	1424693_at
5330414D10Rik	RIKEN cDNA 5330414D10 gene	down	1.52752	BM117243	1427075_s_at
5430432M24Rik	RIKEN cDNA 5430432M24 gene	up	1.56395	AK005776	1453768_a_at
5730403B10Rik	RIKEN cDNA 5730403B10 gene	down	1.57614	NM_025670	1460172_at
5730583K22Rik	RIKEN cDNA 5730583K22 gene	down	3.529	NM_015764	1419593_at
5830413E08Rik	RIKEN cDNA 5830413E08 gene	down	1.58659	AK017926	1428306_at
5830457O10Rik	RIKEN cDNA 5830457O10 gene	down	1.85062	BC023107	1424028_at
6030404E16Rik	RIKEN cDNA 6030404E16 gene	up	1.50529	BC027138	1427271_at
6030460N08Rik	RIKEN cDNA 6030460N08 gene	down	1.67807	AV013785	1427407_s_at
6330437E22Rik	RIKEN cDNA 6330437E22 gene	down	1.66438	BB278628	1438675_at
9030425C21Rik	RIKEN cDNA 9030425C21 gene	down	1.87364	AK018158	1428917_at
9130404D08Rik	RIKEN cDNA 9130404D08 gene	down	1.78454	BB279767	1456492_at
9330101J02Rik	RIKEN cDNA 9330101J02 gene	down	2.27846	AI643884	1435934_at
9430010O03Rik	RIKEN cDNA 9430010O03 gene	down	1.60056	BG093966	1433598_at
9630005B12Rik	RIKEN cDNA 9630005B12 gene	down	1.97484	AV226672	1434062_at
A530090O15Rik	RIKEN cDNA A530090O15 gene	up	2.23757	AV237242	1424880_at
A730055F12Rik	RIKEN cDNA A730055F12 gene	down	1.62771	BF150917	1437915_at
A830073O21Rik	RIKEN cDNA A830073O21 gene	up	1.51723	BG073439	1434273_at
A930001N09Rik	RIKEN cDNA A930001N09 gene	down	1.6771	BM246522	1454967_at
B430110G05Rik	RIKEN cDNA B430110G05 gene	down	1.51353	AW542746	1436909_at
C430014D17Rik	RIKEN cDNA C430014D17 gene	down	1.55789	AF411837	1425075_at
C530047H08Rik	RIKEN cDNA C530047H08 gene	down	1.61443	AW681705	1455310_at
D230019K20Rik	RIKEN cDNA D230019K20 gene	down	1.64157	BG067897	1426545_at
D530020C15Rik	RIKEN cDNA D530020C15 gene	down	1.58318	BC027196	1423748_at
D530020C15Rik	RIKEN cDNA D530020C15 gene	down	1.94275	BC027196	1423747_a_at
D930043C02Rik	RIKEN cDNA D930043C02 gene	down	1.76922	AA709668	1426925_at
E030024M05Rik	RIKEN cDNA E030024M05 gene	down	1.69236	BC025220	1424906_at
MGC66590	Unknown (protein for MGC:66590)	down	1.58454	BC004768	1451456_at
