# Supplementary material for: In TCR-Stimulated T-cells, N-ras Regulates Specific Genes and Signal Transduction Pathways
Source: PLoS One. 2013 Jun 3;8(6):e63193. doi: 10.1371/journal.pone.0063193 (PMC3670928; doi:10.1371/journal.pone.0063193)
Supplement: Table S3 — (A) 303 genes that were differentially regulated by N-ras in unstimulated thymocytes in a comparison between [WT] vs. [N-ras KO] microarray data sets. For each gene, the gene symbol, gene title, direction of regulation, fold change (F.C.) of regulation, Genbank accession #, and Affymetrix Probe ID are listed. Note that bold-faced font indicate genes that were also differentially regulated by N-ras in the same cellular context. (B) List of transcripts that were differentially regulated by N-ras in unstimulated thymocytes in a comparison between [WT] vs. [N-ras KO] microarray data sets that represent expressed sequence tags and cDNA and mRNA clones. Overall format of this table is the same as in (A). (XLSX) [file pone.0063193.s004.xlsx]

## Sheet: Sheet1
Table S3
(A) 367 genes that were differentially regulated by H-ras in unstimulated thymocytes in a comparison between [WT] vs. [H-ras KO] microarray data sets.
Note: Rows with bold-faced text indicate genes that were also differentially regulated by N-ras in unstimulated thymocytes.
Gene symbol	Gene Title	regulation	F.C.	Genbank	Probe ID
Abca1	ATP-binding cassette, sub-family A (ABC1), member 1	down	1.6242	BB144704	1421840_at
Abcc10	ATP-binding cassette, sub-family C (CFTR/MRP), member 10	down	1.53898	AF417121	1428009_a_at
Acas2	acetyl-Coenzyme A synthetase 2 (ADP forming)	down	1.81272	NM_019811	1422479_at
Actr1a	ARP1 actin-related protein 1 homolog A (yeast)	down	2.53161	W91599	1457970_at
Acvrl1	activin A receptor, type II-like 1	up	1.71587	BC014291	1451604_a_at
Ada	adenosine deaminase	down	1.97513	NM_007398	1417976_at
Adamdec1	ADAM-like, decysin 1	down	11.6194	NM_021475	1419476_at
Adora2a	adenosine A2a receptor	down	1.53037	BG311385	1427519_at
Adprtl3	ADP-ribosyltransferase (NAD+; poly (ADP-ribose polymerase)-like 3	up	1.59024	BC014870	1451969_s_at
Adrb2	adrenergic receptor, beta 2	up	2.23211	AV083350	1437302_at
Agpat1	1-acylglycerol-3-phosphate O-acyltransferase 1 (lysophosphatidic acid acyltransferase, alpha)	up	1.52927	BB524140	1421024_at
Akap9	A kinase (PRKA) anchor protein (yotiao) 9	down	3.60591	NM_020010	1422533_at
Akr1c12	aldo-keto reductase family 1, member C12	down	3.138	AF177041	1450455_s_at
Akr1c13	aldo-keto reductase family 1, member C13	down	3.12585	NM_013778	1418672_at
Akr1c18	aldo-keto reductase family 1, member C18	down	1.57048	NM_134066	1419136_at
Aldh1b1	aldehyde dehydrogenase 1 family, member B1	up	1.58067	BC020001	1451260_at
Anks1	ankyrin repeat and SAM domain containing 1	up	1.75352	BB325223	1452204_at
Anxa1	annexin A1	up	2.18043	NM_010730	1448213_at
Ap2a2	adaptor protein complex AP-2, alpha 2 subunit	down	2.01267	AK009735	1432006_at
Ap2b1	adaptor-related protein complex 2, beta 1 subunit	down	1.61443	AV271093	1452292_at
Aplp2	amyloid beta (A4) precursor-like protein 2	up	1.66199	AK013376	1432344_a_at
Apoe	apolipoprotein E	up	2.61369	AK019319	1432466_a_at
Aqr	aquarius	up	1.5168	AK020468	1430971_a_at
Arhb	ras homolog gene family, member B	up	2.32143	BC018275	1449110_at
Arhg	ras homolog gene family, member G	down	1.80077	BG063931	1424615_at
Arl3	ADP-ribosylation factor-like 3	down	2.32043	NM_019718	1450706_a_at
Arrb1	arrestin, beta 1	down	2.09381	AK004614	1460444_at
Asah1	N-acylsphingosine amidohydrolase 1	down	1.52204	NM_019734	1416735_at
Ash1l	ash1 (absent, small, or homeotic)-like (Drosophila)	down	1.57886	BG694892	1420985_at
Atf4	activating transcription factor 4	up	1.5775	M94087	1448135_at
Attp	signaling molecule ATTP	down	1.53015	BB397506	1455551_at
Bace	beta-site APP cleaving enzyme	down	1.66485	BB114336	1455826_a_at
Bach2	BTB and CNC homology 2	up	2.32377	AW553304	1437667_a_at
Bambi	BMP and activin membrane-bound inhibitor, homolog (Xenopus laevis)	up	1.96296	AF153440	1423753_at
Bcat2	branched chain aminotransferase 2, mitochondrial	down	1.82003	AF031467	1425764_a_at
Bcl2l11	BCL2-like 11 (apoptosis facilitator)	up	1.5741	AF032460	1426334_a_at
Bnip2	BCL2/adenovirus E1B 19kDa-interacting protein 1, NIP2	up	1.50097	AK014659	1431731_at
Brd8	bromodomain containing 8	down	1.63968	BM219644	1427193_at
Calcrl	calcitonin receptor-like	down	2.52834	AB015595	1418489_a_at
Camp	cathelicidin antimicrobial peptide	up	5.15755	NM_009921	1419691_at
Car2	carbonic anhydrase 2	up	1.55521	NM_009801	1448752_at
Card10	caspase recruitment domain family, member 10	down	1.69918	NM_130859	1449491_at
Cbr2	carbonyl reductase 2	down	1.57387	BC010758	1418509_at
Ccl27	chemokine (C-C motif) ligand 27	down	1.72899	BE198116	1430375_a_at
Ccl6	chemokine (C-C motif) ligand 6	down	1.76794	BC002073	1417266_at
Ccl8	chemokine (C-C motif) ligand 8	down	1.71415	NM_021443	1419684_at
Ccnc	cyclin C	down	1.56778	AK009615	1428570_at
Ccnd2	cyclin D2	up	1.93439	AK007904	1430127_a_at
Ccr7	chemokine (C-C motif) receptor 7	up	2.10347	BB204380	1423466_at
Ccr8	chemokine (C-C motif) receptor 8	up	1.60471	NM_007720	1422291_at
Ccr9	chemokine (C-C motif) receptor 9	up	1.55097	NM_009913	1421919_a_at
Cd2ap	CD2-associated protein	down	1.60264	BB398671	1420908_at
Cd36	CD36 antigen	up	1.51942	BB534670	1450883_a_at
Cd47	CD47 antigen (Rh-related antigen, integrin-associated signal transducer)	up	1.58819	NM_010581	1419554_at
Cd5l	CD5 antigen-like	down	3.05786	NM_009690	1449193_at
Cd79a	CD79A antigen (immunoglobulin-associated alpha)	up	1.61443	NM_007655	1418830_at
Cdc37l	cell division cycle 37 homolog (S. cerevisiae)-like	down	1.81037	BE824561	1433574_at
Cdk6	cyclin-dependent kinase 6	up	1.76439	NM_009873	1460291_at
Cdkn1a	cyclin-dependent kinase inhibitor 1A (P21)	up	2.10014	AK007630	1424638_at
Ceacam2	CEA-related cell adhesion molecule 2	up	2.15116	BC024320	1460682_s_at
Cebpb	CCAAT/enhancer binding protein (C/EBP), beta	up	1.75604	AB012278	1427844_a_at
Ch25h	cholesterol 25-hydroxylase	up	1.61675	NM_009890	1449227_at
Chpt1	choline phosphotransferase 1	down	1.52029	BF180212	1435446_a_at
Cited2	Cbp/p300-interacting transactivator, with Glu/Asp-rich carboxy-terminal domain, 2	up	2.54072	NM_010828	1421267_a_at
Ckb	creatine kinase, brain	up	1.82632	BG967663	1455106_a_at
Ckn1	Cockayne syndrome 1 homolog (human)	up	1.52906	AK013216	1432249_a_at
Clasp1	CLIP associating protein 1	down	2.06572	BB190028	1427353_at
Clasp2	CLIP associating protein 2	down	1.68969	BC026688	1424836_a_at
Cln8	ceroid-lipofuscinosis, neuronal 8	up	1.64914	AV345051	1452302_at
Clp1	cardiac lineage protein 1	up	2.0524	BC022111	1425937_a_at
Clybl	citrate lyase beta like	down	1.68556	BC023398	1421014_a_at
Cnn3	calponin 3, acidic	up	1.82605	AI314104	1426724_at
Cnot4	CCR4-NOT transcription complex, subunit 4	down	2.17667	AI448404	1421000_at
Cog1	component of oligomeric golgi complex 1	down	2.12596	AA238341	1433774_x_at
Copeb	core promoter element binding protein	up	2.10952	AF072403	1427742_a_at
Cox7a2	cytochrome c oxidase, subunit VIIa 2	down	1.70016	BE986812	1448340_at
Cpa3	carboxypeptidase A3, mast cell	up	1.76998	NM_007753	1448730_at
Cpt1a	carnitine palmitoyltransferase 1a, liver	up	1.70775	AI987925	1460409_at
Creb1	cAMP responsive element binding protein 1	up	1.6444	NM_009952	1421582_a_at
Crnkl1	Crn, crooked neck-like 1 (Drosophila)	up	3.00428	AV143435	1420849_at
Csnk2a1	casein kinase II, alpha 1 polypeptide	up	3.27721	BB283759	1419035_s_at
Ctla4	cytotoxic T-lymphocyte-associated protein 4	up	2.47868	NM_009843	1419334_at
Cttn	cortactin	up	1.64629	BC011434	1423917_a_at
Cul4a	cullin 4A	down	2.30283	BC007159	1426060_at
Cxcl2	chemokine (C-X-C motif) ligand 2	up	1.55075	NM_009140	1449984_at
Cybb	cytochrome b-245, beta polypeptide	up	2.05387	NM_007807	1422978_at
Cyp4f16	cytochrome P450, family 4, subfamily f, polypeptide 16	down	1.94974	AK009445	1430172_a_at
Cyp51	cytochrome P450, 51	down	1.69528	NM_020010	1450646_at
Dact1	dapper homolog 1, antagonist of beta-catenin (xenopus)	up	1.59368	NM_021532	1417937_at
Dapk1	death associated protein kinase 1	up	1.77712	BC021490	1426915_at
Dctn5	dynactin 5	down	2.28765	NM_021608	1415748_a_at
Dctn6	dynactin 6	down	1.77252	NM_011722	1416499_a_at
Ddb2	damage specific DNA binding protein 2	down	1.57387	AI131584	1436788_at
Ddc	dopa decarboxylase	up	1.71982	AF071068	1426215_at
Ddr1	discoidin domain receptor family, member 1	up	2.39946	BB234940	1456226_x_at
Dhrs7	dehydrogenase/reductase (SDR family) member 7	down	2.01614	AK009385	1426440_at
Dhx30	DEAH (Asp-Glu-Ala-His) box polypeptide 30	down	1.62747	AK013413	1453251_at
Dnaja1	DnaJ (Hsp40) homolog, subfamily A, member 1	up	1.51832	BF141076	1460179_at
Dnajb9	DnaJ (Hsp40) homolog, subfamily B, member 9	up	2.21517	NM_013760	1417191_at
Dnajd1	DnaJ (Hsp40) homolog, subfamily D, member 1	down	1.68048	NM_025384	1416910_at
Dstn	destrin	up	1.54474	NM_019771	1417124_at
Dusp1	dual specificity phosphatase 1	up	3.23556	NM_013642	1448830_at
Ear1	eosinophil-associated ribonuclease 1	up	5.0679	NM_007894	1421802_at
Edg1	endothelial differentiation sphingolipid G-protein-coupled receptor 1	up	1.80129	BB133079	1423571_at
Ehd2	EH-domain containing 2	down	1.5168	BC020014	1427729_at
Emb	embigin	up	2.03098	BG064842	1415857_at
Enc1	ectodermal-neural cortex 1	up	1.9098	BM120053	1450061_at
Epb7.2	erythrocyte protein band 7.2	up	1.58204	AF093620	1419099_x_at
Epx	eosinophil peroxidase	up	1.58568	NM_007946	1449136_at
Erbb2ip	Erbb2 interacting protein	down	1.52818	BM240030	1439079_a_at
F2r	coagulation factor II (thrombin) receptor	up	2.35132	AV024285	1437308_s_at
F5	coagulation factor V	down	1.68459	NM_007976	1449269_at
Fos	FBJ osteosarcoma oncogene	up	3.09678	AV026617	1423100_at
Fosb	FBJ osteosarcoma oncogene B	up	3.41326	NM_008036	1422134_at
Fprl1	formyl peptide receptor-like 1	up	1.63545	NM_008039	1422953_at
Fyco1	FYVE and coiled-coil domain containing 1	down	1.65769	AJ428065	1427177_at
G0s2	G0/G1 switch gene 2	down	1.54296	NM_008059	1448700_at
G1p2	interferon, alpha-inducible protein	up	1.70898	AK019325	1431591_s_at
Gadd45a	growth arrest and DNA-damage-inducible 45 alpha	up	1.66222	NM_007836	1449519_at
Gadd45b	growth arrest and DNA-damage-inducible 45 beta	up	2.44682	AK010420	1450971_at
Galc	galactosylceramidase	up	1.55879	AK010101	1452907_at
Gcl	germ cell-less homolog (Drosophila)	down	1.74572	BM239632	1438888_at
Gfra1	glial cell line derived neurotrophic factor family receptor alpha 1	down	1.74572	BE534815	1450440_at
Gig1	glucocorticoid induced gene 1	down	1.64701	AW413620	1417848_at
Gilz	glucocorticoid-induced leucine zipper	up	1.53037	AF201289	1425281_a_at
Git2	G protein-coupled receptor kinase-interactor 2	down	1.96946	AK017943	1432160_at
Glrx1	glutaredoxin 1 (thioltransferase)	up	2.27977	AF276917	1416593_at
Glul	glutamate-ammonia ligase (glutamine synthase)	up	1.55991	AI391218	1426235_a_at
Gnb1	guanine nucleotide binding protein, beta 1	up	5.66995	BC003294	1425908_at
Gpr132	G protein-coupled receptor 132	up	1.61466	NM_019925	1421755_at
Gprc5b	G protein-coupled receptor, family C, group 5, member B	up	1.94331	BC020004	1451411_at
Gpx2	glutathione peroxidase 2	down	1.55969	NM_030677	1449279_at
Gsr	glutathione reductase 1	down	2.05328	AK019177	1421817_at
Gtf2h4	general transcription factor II H, polypeptide 4	up	1.55767	NM_010364	1417093_a_at
Gtf3a	general transcription factor III A	up	1.62864	AF441835	1425805_a_at
H1f0	H1 histone family, member 0	down	1.69187	BC003830	1423702_at
H2-Aa	histocompatibility 2, class II antigen A, alpha	up	2.48975	AF119253	1452431_s_at
H2-Bl	histocompatibility 2, blastocyst	down	1.73123	NM_008199	1450531_at
H2-D1	histocompatibility 2, D region locus 1	up	2.50699	M33151	1426324_at
H2-D4	histocompatibility 2, D region locus 4	up	2.30514	NM_008200	1422405_at
H2-Ea	histocompatibility 2, class II antigen E alpha	up	1.60702	U13648	1422892_s_at
H2-K	histocompatibility 2, K region	up	5.40497	NM_010393	1450582_at
H2-M3	histocompatibility 2, M region locus 3	up	1.58865	NM_013819	1421358_at
H2-Q1	histocompatibility 2, Q region locus 1	up	56.9508	BC018402	1451593_at
H2-T10	histocompatibility 2, T region locus 10	down	5.25105	AW822416	1439121_at
H2-T23	histocompatibility 2, T region locus 23	down	2.15085	NM_010398	1449556_at
H6pd	hexose-6-phosphate dehydrogenase (glucose 1-dehydrogenase)	down	1.78172	BC027358	1452145_at
Hcn1	hyperpolarization-activated, cyclic nucleotide-gated K+ 1	up	1.65579	NM_010408	1450193_at
Hdgfrp3	hepatoma-derived growth factor, related protein 3	down	2.18985	BB291880	1450924_at
Hif3a	hypoxia inducible factor 3, alpha subunit	down	1.76338	AF416641	1425428_at
Hipk3	homeodomain interacting protein kinase 3	up	1.68459	NM_010434	1419191_at
Hist1h1c	histone 1, H1c	down	1.85916	NM_015786	1416101_a_at
Hist1h2bc	histone 1, H2bc	down	2.62046	BC011440	1425398_at
Hist1h3f	histone 1, H3f	down	2.0586	AK010121	1431231_at
Hist1h4i	histone 1, H4i	up	1.59804	BC019757	1424854_at
Hmgcs1	3-hydroxy-3-methylglutaryl-Coenzyme A synthase 1	down	1.58523	BB705380	1433443_a_at
Hmgn3	high mobility group nucleosomal binding domain 3	up	1.6829	AV018952	1434875_a_at
Hp	haptoglobin	up	1.99768	NM_017370	1448881_at
Hras1	Harvey rat sarcoma virus oncogene 1	up	8.32828	NM_008284	1422407_s_at
Hrbl	HIV-1 Rev binding protein-like	down	2.47157	BC003330	1425362_at
Hrmt1l1	heterogeneous nuclear ribonucleoprotein methyltransferase-like 1 (S. cerevisiae)	up	1.51114	BB357347	1437234_x_at
Hsp105	heat shock protein 105	up	2.59236	D67017	1425993_a_at
Hspa1a	heat shock protein 1A	up	11.0637	AW763765	1452388_at
Hspa4	heat shock protein 4	up	1.51942	BE912771	1416147_at
Hspcb	heat shock protein 1, beta	up	1.50529	BI154147	1416365_at
Htatip2	HIV-1 tat interactive protein 2, homolog (human)	up	1.57636	AF061972	1451814_a_at
Ian3	immune associated nucleotide 3	up	1.57659	BC026200	1425084_at
Icos	inducible T-cell co-stimulator	up	1.85862	AB023132	1421931_at
Idb1	inhibitor of DNA binding 1	up	1.68629	U43884	1425895_a_at
Ier2	immediate early response 2	up	2.2615	NM_010499	1416442_at
Ier3	immediate early response 3	up	2.0854	NM_133662	1419647_a_at
Ifi202b	interferon activated gene 202B	up	5.83278	NM_011940	1421551_s_at
Ifi203	interferon activated gene 203	up	2.93978	BC008167	1451567_a_at
Ifng	interferon gamma	up	2.08481	K00083	1425947_at
Igf2bp3	insulin-like growth factor 2, binding protein 3	up	1.92995	AK011797	1453957_a_at
Igh-4	immunoglobulin heavy chain 4 (serum IgG1)	down	2.32344	M60430	1427756_x_at
Igsf7	immunoglobulin superfamily, member 7	up	1.65388	AF251705	1428018_a_at
Il4	interleukin 4	up	1.69504	NM_021283	1449864_at
Irf4	interferon regulatory factor 4	up	1.60195	U34307	1421173_at
Irf6	interferon regulatory factor 6	up	1.69552	NM_016851	1418301_at
Ivd	isovaleryl coenzyme A dehydrogenase	down	1.61396	AV221988	1449001_at
Jun	Jun oncogene	up	3.50625	NM_010591	1417409_at
Junb	Jun-B oncogene	up	3.14885	NM_008416	1415899_at
Kcnh2	potassium voltage-gated channel, subfamily H (eag-related), member 2	down	1.912	NM_013569	1449544_a_at
Kctd12	potassium channel tetramerisation domain containing 12	up	1.91613	BM220945	1434881_s_at
Kif1b	kinesin family member 1B	down	1.78942	BE199508	1425270_at
Klf2	Kruppel-like factor 2 (lung)	up	2.38159	NM_008452	1448890_at
Klf4	Kruppel-like factor 4 (gut)	up	4.56967	BG069413	1417394_at
Kmo	kynurenine 3-monooxygenase (kynurenine 3-hydroxylase)	down	1.64464	NM_133809	1418998_at
Krt1-18	keratin complex 1, acidic, gene 18	down	1.82343	NM_010664	1448169_at
Lass4	longevity assurance homolog 4 (S. cerevisiae)	up	1.54674	BB006809	1417780_at
Lcn2	lipocalin 2	up	4.5559	X14607	1427747_a_at
Ldlr	low density lipoprotein receptor	down	1.84903	AF425607	1421821_at
Lef1	lymphoid enhancer binding factor 1	up	1.74547	NM_010703	1421299_a_at
LOC209387	tripartite motif protein 30-like	down	1.71661	BG068242	1456494_a_at
Lpp	LIM domain containing preferred translocation partner in lipoma	down	1.58158	BB297498	1436714_at
Lrrc1	leucine rich repeat containing 1	up	1.95901	BG966295	1452411_at
Ltf	lactotransferrin	up	3.33088	NM_008522	1450009_at
Ltk	leukocyte tyrosine kinase	up	1.80855	NM_008523	1460300_a_at
Luc7l2	LUC7-like 2 (S. cerevisiae)	down	3.24534	BB475271	1436767_at
Ly108	lymphocyte antigen 108	down	1.86692	AF248636	1425086_a_at
Mapk1	mitogen activated protein kinase 1	up	1.64346	NM_011949	1419568_at
Mapk14	mitogen activated protein kinase 14	up	1.50984	AF128892	1451927_a_at
Mbp	myelin basic protein	down	2.3308	BB181247	1425263_a_at
Met	met proto-oncogene	up	1.57139	NM_008591	1422990_at
Mga	MAX gene associated	down	1.85435	AK009477	1431232_a_at
Mll	myeloid/lymphoid or mixed-lineage leukemia	down	1.60933	AK017541	1452377_at
Mns1	meiosis-specific nuclear structural protein 1	up	1.70432	NM_008613	1419402_at
Mpo	myeloperoxidase	up	2.5389	NM_010824	1415960_at
Ms4a1	membrane-spanning 4-domains, subfamily A, member 1	up	1.6508	BB236617	1450912_at
Myd116	myeloid differentiation primary response gene 116	up	3.2824	NM_008654	1448325_at
Myo10	myosin X	down	1.63568	AV297945	1450650_at
Myo6	myosin VI	up	1.82553	BE133806	1433942_at
Nedd4	neural precursor cell expressed, developmentally down-regulted gene 4	down	1.6235	NM_010890	1421955_a_at
Neu3	neuraminidase 3	up	1.6909	NM_016720	1419339_at
Nfe2	nuclear factor, erythroid derived 2	up	1.56148	L09600	1452001_at
Nfil3	nuclear factor, interleukin 3, regulated	up	1.52686	AY061760	1418932_at
Nfya	nuclear transcription factor-Y alpha	up	2.1823	NM_010913	1422082_a_at
Ngp	neutrophilic granule protein	up	4.89465	NM_008694	1418722_at
Nkg7	natural killer cell group 7 sequence	up	1.90843	NM_024253	1450753_at
Nmnat	NMN adenylyltransferase; nicotinamide mononucleotide adenylyl transferase	down	2.26964	AK017631	1429819_at
Npm3	nucleoplasmin 3	down	2.51204	BB811478	1423522_at
Nr1d2	nuclear receptor subfamily 1, group D, member 2	down	1.585	NM_011584	1416958_at
Nr4a1	nuclear receptor subfamily 4, group A, member 1	up	2.21676	NM_010444	1416505_at
Nr4a2	nuclear receptor subfamily 4, group A, member 2	up	2.133	NM_013613	1450750_a_at
Nrf1	nuclear respiratory factor 1	down	1.7682	BM221378	1434627_at
Nsep1	nuclease sensitive element binding protein 1	down	1.82553	BG973983	1438064_at
Nup62	nucleoporin 62	down	1.86665	NM_053074	1448150_at
Ocil	osteoclast inhibitory lectin	up	1.68968	NM_053109	1419477_at
P4ha1	procollagen-proline, 2-oxoglutarate 4-dioxygenase (proline 4-hydroxylase), alpha 1 polypeptide	up	1.82422	AI314028	1426519_at
Pabpc1	poly A binding protein, cytoplasmic 1	up	3.17019	AK005009	1453840_at
Pacsin1	protein kinase C and casein kinase substrate in neurons 1	up	1.53478	BI731319	1449381_a_at
Paip1	polyadenylate binding protein-interacting protein 1	down	5.34086	BC019726	1425521_at
Pak1	p21 (CDKN1A)-activated kinase 1	down	1.5891	BF456404	1450070_s_at
Papss2	3'-phosphoadenosine 5'-phosphosulfate synthase 2	down	1.64488	BF786072	1421989_s_at
Papss2	3'-phosphoadenosine 5'-phosphosulfate synthase 2	down	1.69796	BF780807	1434510_at
Pdlim1	PDZ and LIM domain 1 (elfin)	down	1.77252	NM_016861	1416554_at
Per1	period homolog 1 (Drosophila)	up	1.7738	AF022992	1449851_at
Pfn2	profilin 2	up	1.51571	NM_019410	1418210_at
Phox2a	paired-like homeobox 2a	up	1.85515	BB769433	1460394_a_at
Phxr4	per-hexamer repeat gene 4	down	2.70348	NM_008835	1422272_at
Pim1	proviral integration site 1	up	7.34513	BE631223	1435872_at
Pkig	protein kinase inhibitor, gamma	down	3.81271	AV209892	1434820_s_at
Pmaip1	phorbol-12-myristate-13-acetate-induced protein 1	up	2.28043	NM_021451	1418203_at
Polb	polymerase (DNA directed), beta	down	1.77609	BC006681	1425371_at
Pp11r	placental protein 11 related	down	1.79741	AI528824	1449937_at
Ppap2a	phosphatidic acid phosphatase 2a	up	1.5094	NM_008903	1422620_s_at
Ppic	peptidylprolyl isomerase C	up	2.01585	NM_008908	1416498_at
Ppox	protoporphyrinogen oxidase	down	1.72155	NM_008911	1416618_at
Ppp3r1	protein phospatase 3, regulatory subunit B, alpha isoform (calcineurin B, type I)	down	2.52979	NM_024459	1421786_at
Prg2	proteoglycan 2, bone marrow	up	7.70523	NM_008920	1422873_at
Prkcz	protein kinase C, zeta	up	1.82448	NM_008860	1418085_at
Prss16	protease, serine, 16 (thymus)	down	1.835	NM_019429	1448355_at
Prtn3	proteinase 3	up	1.88417	U97073	1419669_at
Pscd3	pleckstrin homology, Sec7 and coiled-coil domains 3	up	1.64985	NM_011182	1418758_a_at
Ptger4	prostaglandin E receptor 4 (subtype EP4)	up	1.52818	NM_008965	1421073_a_at
Ptgir	prostaglandin I receptor (IP)	up	1.65032	AV373771	1427313_at
Ptk2	PTK2 protein tyrosine kinase 2	up	1.6759	AI528614	1423059_at
Ptk9	protein tyrosine kinase 9	up	1.50097	BI662615	1420873_at
Ptpn14	protein tyrosine phosphatase, non-receptor type 14	down	2.30283	AV230438	1436442_at
Ptpra	protein tyrosine phosphatase, receptor type, A	down	1.65198	AF332082	1425340_a_at
Pttg1	pituitary tumor-transforming 1	down	1.58363	AV105428	1438390_s_at
Pvrl3	poliovirus receptor-related 3	up	2.09592	BG070704	1423331_a_at
Qpct	glutaminyl-peptide cyclotransferase (glutaminyl cyclase)	down	1.86129	BB150720	1426622_a_at
Rab5c	RAB5C, member RAS oncogene family	down	1.6596	BC023027	1424684_at
Rabgef1	RAB guanine nucleotide exchange factor (GEF) 1	up	1.69309	BB280137	1419069_at
Rasd1	RAS, dexamethasone-induced 1	up	1.52927	BB217136	1423619_at
Rbbp6	retinoblastoma binding protein 6	down	1.58295	BC016578	1425421_at
Rex3	reduced expression 3	up	5.5538	NM_009052	1448595_a_at
Rgs1	regulator of G-protein signaling 1	up	2.25468	NM_015811	1417601_at
Rgs2	regulator of G-protein signaling 2	up	2.30713	AF215668	1419247_at
Riok3	RIO kinase 3 (yeast)	down	1.69796	NM_024182	1460670_at
Rnase3	ribonuclease, RNase A family 3	up	2.79394	NM_017388	1422411_s_at
Rnpc2	RNA-binding region (RNP1, RRM) containing 2	down	1.97939	BB203348	1438398_at
Rpgrip1	retinitis pigmentosa GTPase regulator interacting protein 1	down	2.10377	NM_023879	1421144_at
Rpl17	ribosomal protein L17	down	5.22319	BF453369	1453752_at
Rpl3	ribosomal protein L3	up	1.99281	BG073445	1438527_at
Rpl30	ribosomal protein L30	up	1.52949	BB283415	1438076_at
Rpo2tc1	RNA polymerase II transcriptional coactivator	up	3.56827	BE989104	1422692_at
Rps20	ribosomal protein S20	up	2.31943	BG070206	1450417_a_at
Rps24	ribosomal protein S24	up	1.64559	BM119287	1455195_at
Rrad	Ras-related associated with diabetes	up	1.59551	NM_019662	1422562_at
Rwdd3	RWD domain containing 3	down	1.53809	AF439556	1451809_s_at
S100a8	S100 calcium binding protein A8 (calgranulin A)	up	3.77075	NM_013650	1419394_s_at
S100a9	S100 calcium binding protein A9 (calgranulin B)	up	4.37242	NM_009114	1448756_at
Samhd1	SAM domain and HD domain, 1	up	1.60933	NM_018851	1418131_at
Sdc1	syndecan 1	up	2.12749	BB533095	1437279_x_at
Sdc4	syndecan 4	up	1.73397	BC005679	1417654_at
Sema7a	sema domain, immunoglobulin domain (Ig), and GPI membrane anchor, (semaphorin) 7A	down	1.5875	AF176670	1422040_at
Sfpi1	SFFV proviral integration 1	up	1.63992	NM_011355	1418747_at
Sfpq	splicing factor proline/glutamine rich (polypyrimidine tract binding protein associated)	down	1.61026	BI738328	1436898_at
Sfrs2	splicing factor, arginine/serine-rich 2 (SC-35)	up	1.60125	AF250135	1452439_s_at
Sfxn2	sideroflexin 2	down	2.49871	BG066686	1435896_at
Sgk	serum/glucocorticoid regulated kinase	up	1.74823	NM_011361	1416041_at
Sgne1	secretory granule neuroendocrine protein 1, 7B2 protein	up	2.53525	AK019337	1423150_at
Shoc2	soc-2 (suppressor of clear) homolog (C. elegans)	up	1.58204	BC026364	1425845_a_at
Siah2	seven in absentia 2	up	2.01962	AA414485	1448171_at
Slamf1	signaling lymphocytic activation molecule family member 1	down	1.54919	BB132695	1425571_at
Slc12a2	solute carrier family 12, member 2	up	1.71686	BG069505	1417622_at
Slc14a1	solute carrier family 14 (urea transprorter), member 1	down	1.59162	AW556396	1428114_at
Slc15a2	solute carrier family 15 (H+/peptide transporter), member 2	up	106.674	NM_021301	1417600_at
Slc1a7	solute carrier family 1, member 7	up	2.41017	NM_009201	1416629_at
Slc28a2	solute carrier family 28 (sodium-coupled nucleoside transporter), member 2	down	1.92496	NM_021520	1450639_at
Slc30a4	solute carrier family 30 (zinc transporter), member 4	down	1.57116	NM_011774	1418843_at
Slfn1	schlafen 1	up	1.70261	NM_011407	1418612_at
Slfn4	schlafen 4	up	2.80884	AF099975	1427102_at
Smarca3	SWI/SNF related, matrix associated, actin dependent regulator of chromatin, subfamily a, member 3	down	1.6385	AF010600	1451901_at
Snag1	sorting nexin associated golgi protein 1	up	1.59482	AV344473	1416359_at
Snk	serum-inducible kinase	up	2.19142	BM234765	1427005_at
Socs1	suppressor of cytokine signaling 1	up	2.16325	AB000710	1450446_a_at
Solt	SoxLZ/Sox6 leucine zipper binding protein in testis	down	1.86934	NM_021790	1418264_at
Spry1	sprouty homolog 1 (Drosophila)	up	1.62024	NM_011896	1415874_at
Sqle	squalene epoxidase	down	1.6091	NM_009270	1415993_at
Sqrdl	sulfide quinone reductase-like (yeast)	down	5.96676	AF174535	1420641_a_at
Srebf2	sterol regulatory element binding factor 2	down	1.54763	BM123132	1426744_at
Ssb4	SPRY domain-containing SOCS box 4	down	1.59505	BC023083	1451418_a_at
Ssbp2	single-stranded DNA binding protein 2	down	2.32177	AY037837	1451542_at
Strc	stereocilin	down	1.95817	NM_080459	1421695_at
Supt16h	suppressor of Ty 16 homolog (S. cerevisiae)	up	3.61629	AW536705	1449578_at
Syt13	synaptotagmin 13	down	4.60461	BE648447	1451045_at
Sytl1	synaptotagmin-like 1	down	1.52291	NM_031393	1450240_a_at
T2bp	Traf2 binding protein	up	1.57818	BB277065	1426501_a_at
Tbpl1	TATA box binding protein-like 1	up	1.50853	AK005604	1431415_a_at
Tcstv3	2-cell-stage, variable group, member 3	up	1.6829	AF067060	1451852_at
Tfpi	tissue factor pathway inhibitor	up	1.89232	AF004833	1451791_at
Tgm2	transglutaminase 2, C polypeptide	up	1.65555	AW321975	1433428_x_at
Thrap3	thyroid hormone receptor associated protein 3	down	1.55767	BG075035	1452125_at
Tle1	transducin-like enhancer of split 1, homolog of Drosophila E(spl)	up	2.55758	NM_011599	1422751_at
Tle2	transducin-like enhancer of split 2, homolog of Drosophila E(spl)	down	1.91173	AU067681	1436244_a_at
Tm6sf1	transmembrane 6 superfamily member 1	down	2.07345	BM240385	1435977_at
Tmlhe	trimethyllysine hydroxylase, epsilon	down	4.52132	BC005497	1452500_at
Tnfaip3	tumor necrosis factor, alpha-induced protein 3	up	2.09924	NM_009397	1450829_at
Tnfrsf14	tumor necrosis factor receptor superfamily, member 14 (herpesvirus entry mediator)	down	4.108	BC022125	1452425_at
Tnfrsf25	tumor necrosis factor receptor superfamily, member 25	up	1.67807	AF329969	1422231_a_at
Tnfrsf9	tumor necrosis factor receptor superfamily, member 9	up	1.51179	BC028507	1428034_a_at
Tnfsf11	tumor necrosis factor (ligand) superfamily, member 11	up	1.71883	NM_011613	1419083_at
Tnfsf11	tumor necrosis factor (ligand) superfamily, member 11	up	1.74849	AB032771	1451944_a_at
Tob1	transducer of ErbB-2.1	up	1.61931	BQ266486	1423176_at
Tpbpb	trophoblast specific protein beta	up	2.04327	NM_007796	1416811_s_at
Tpp2	tripeptidyl peptidase II	down	1.60633	BB484264	1430576_at
Trim12	tripartite motif protein 12	down	46.517	BM244351	1437432_a_at
Trim30	tripartite motif protein 30	down	1.65555	BM240719	1417961_a_at
Trio	triple functional domain (PTPRF interacting)	up	1.60264	BB080177	1433745_at
Ttk	Ttk protein kinase	down	1.59804	NM_009445	1449171_at
Tubb2	tubulin, beta 2	up	1.6242	BC003475	1427347_s_at
Tubb5	tubulin, beta 5	down	3.95561	BG064086	1455719_at
Tyki	thymidylate kinase family LPS-inducible member	up	1.5985	AK004595	1450484_a_at
U2af1	U2 small nuclear ribonucleoprotein auxiliary factor (U2AF) 1	down	2.22187	NM_024187	1422509_at
Uchl3	ubiquitin carboxyl-terminal esterase L3 (ubiquitin thiolesterase)	down	4.56245	BC024836	1452402_at
Usf1	upstream transcription factor 1	up	1.61489	NM_009480	1448805_at
Vamp3	vesicle-associated membrane protein 3	up	1.77049	BB552111	1437708_x_at
Vamp4	vesicle-associated membrane protein 4	down	1.55969	NM_016796	1422896_at
Vapb	vesicle-associated membrane protein, associated protein B and C	down	11.2093	BF303544	1423152_at
Vcp	valosin containing protein	down	6.95471	C76213	1457588_at
Wdfy1	WD40 and FYVE domain containing 1	down	1.92137	BM233251	1437358_at
Wdr26	WD repeat domain 26	down	2.10105	BM210131	1438234_at
Wtap	Wilms' tumour 1-associating protein	up	1.84637	AJ276707	1452401_at
Xdh	xanthine dehydrogenase	up	2.12169	BM225255	1424609_a_at
Xlr	X-linked lymphocyte-regulated complex	up	1.58842	BC005560	1422011_s_at
Xlr3a	X-linked lymphocyte-regulated 3a	down	3.01552	NM_011726	1420357_s_at
Xpr1	xenotropic and polytropic retrovirus receptor 1	down	1.55275	BG066856	1437958_at
Zfp106	zinc finger protein 106	down	1.52664	BC025424	1425098_at
Zfp118	Zinc finger protein 118	up	1.77303	NM_013843	1449414_at
Zfp207	zinc finger protein 207	down	2.01122	BB622498	1438714_at
Zfp52	zinc finger protein 52	up	1.83553	BM225280	1426471_at
Zfr	zinc finger RNA binding protein	up	2.03069	NM_011767	1449552_at
Znfn1a1	zinc finger protein, subfamily 1A, 1 (Ikaros)	up	1.56868	NM_009578	1421303_at
(B) List of transcripts that were differentially regulated by H-ras in unstimulated thymocytes in a comparison between [WT] vs. [H-ras KO] microarray data sets that represent expressed sequence
tags and cDNA and mRNA clones.
Gene symbol	Gene Title	regulation	F.C.	Genbank	Probe ID
1110015E22Rik	cDNA sequence BC019943	up	1.5001	BB467190	1424361_at
---	RIKEN cDNA 2010005O13 gene	up	1.50248	BC017549	1425027_s_at
---	RIKEN cDNA 2510004L01 gene	up	1.51136	BB132493	1436058_at
---	cDNA sequence BC011290	up	1.51702	BC011290	1424634_at
---	Mus musculus 16 days neonate cerebellum cDNA, RIKEN full-length enriched library, clone:9630032E14 product:unknown EST, full insert sequence	down	1.51876	BM230984	1439111_at
---	Mus musculus 9 days embryo whole body cDNA, RIKEN full-length enriched library, clone:D030060F23 product:Mus musculus U22 snoRNA host gene (UHG) gene, complete sequence, full insert sequence	up	1.52073	AW552536	1437658_a_at
---	RIKEN cDNA 2810409H07 gene	down	1.52182	AK012998	1432151_at
---	M.musculus T cell receptor V gamma 4 and T cell receptor J gamma 1 mRNA	down	1.52226	AA119055	1427802_a_at
---	RIKEN cDNA 2010306G19 gene	up	1.52248	AK006478	1431734_a_at
---	---	up	1.5262	BG976607	1434279_at
---	RIKEN cDNA 2810439M05 gene	down	1.52774	NM_026046	1422094_a_at
---	Mus musculus, clone IMAGE:3595120, mRNA	down	1.52862	BC018446	1452498_at
---	Mus musculus mRNA similar to hypothetical protein MGC5576 (cDNA clone MGC:54819 IMAGE:6308771), complete cds	down	1.52949	BM222050	1434784_s_at
---	DNA segment, Chr 17, human D6S56E 5	down	1.53059	NM_033075	1417822_at
---	Mus musculus transcribed sequence with weak similarity to protein ref:NP_081764.1 (M.musculus) RIKEN cDNA 5730493B19 [Mus musculus]	down	1.535	BB077439	1446244_at
---	RIKEN cDNA 1110032E16 gene	up	1.54075	AV015526	1427998_at
---	RIKEN cDNA 4930405M20 gene	down	1.54696	BM220786	1447947_at
---	RIKEN cDNA 5630401H01 gene	up	1.55097	BB400773	1419682_a_at
---	RIKEN cDNA 2410003K15 gene	up	1.55141	NM_023670	1422611_s_at
---	RIKEN cDNA 2610507B11 gene	up	1.55722	BI437883	1455905_at
---	RIKEN cDNA 1810045K07 gene	down	1.55879	BC022616	1424039_at
---	Mus musculus adult male testis cDNA, RIKEN full-length enriched library, clone:4933412J21 product:mRNA for mNori-2p, full insert sequence	up	1.56418	BB772272	1452931_at
---	RIKEN cDNA 6720460I06 gene	up	1.57274	BC003960	1427071_at
---	RIKEN cDNA 4930422J18 gene	up	1.57342	AK003707	1428472_at
---	RIKEN cDNA E330036L07 gene	up	1.58705	BC023129	1451319_at
---	RIKEN cDNA 1700021K02 gene	down	1.58751	AF257503	1425957_x_at
---	Mus musculus transcribed sequence with strong similarity to protein sp:P00722 (E. coli) BGAL_ECOLI Beta-galactosidase (Lactase)	down	1.5891	BB085906	1426387_x_at
---	---	down	1.59207	AF260924	1425773_s_at
---	RIKEN cDNA 2010305C02 gene	down	1.59322	AK008522	1432282_a_at
---	RIKEN cDNA 1700021K02 gene	down	1.61861	AJ249392	1427130_x_at
---	RIKEN cDNA 2610528A15 gene	down	1.62327	AK012158	1426718_at
---	RIKEN cDNA A430081P20 gene	down	1.62911	BF159528	1455343_at
---	Mus musculus transcribed sequences	down	1.63545	BG066069	1447984_at
---	cDNA sequence BC027163	down	1.63686	AK020810	1453820_at
---	Mus musculus transcribed sequence with strong similarity to protein sp:P39027 (H.sapiens) RS1A_HUMAN 40S ribosomal protein S15a	down	1.6385	BM207059	1430290_at
---	RIKEN cDNA 6820402O20 gene	up	1.64039	BB308157	1452259_at
---	expressed sequence BB219290	up	1.64629	BB219290	1419907_s_at
---	Mus musculus similar to DYSKERIN (LOC245474), mRNA	down	1.64772	BB373377	1423243_at
---	---	up	1.65127	BC004065	1452426_x_at
---	RIKEN cDNA 1300010M03 gene	up	1.6546	BC016089	1424159_at
---	RIKEN cDNA 1190003K14 gene	up	1.6639	BC027283	1424509_at
---	---	down	1.67061	AA409749	1420161_at
---	Mus musculus transcribed sequence with strong similarity to protein sp:Q9NZJ4 (H.sapiens) SACS_HUMAN Sacsin	down	1.67253	BG075163	1434958_at
---	cDNA sequence BC012312	down	1.68169	BC012312	1424887_at
---	RIKEN cDNA 9330170P05 gene	down	1.69333	BB226235	1437012_x_at
---	RIKEN cDNA 1110020P15 gene	down	1.70775	BF681728	1434340_at
---	---	down	1.71439	BB006121	1439069_a_at
---	RIKEN cDNA 4631416I11 gene	down	1.71612	C80642	1447985_s_at
---	---	down	1.71636	AW763751	1435628_x_at
---	RIKEN cDNA 9330170P05 gene	down	1.74472	BC020532	1424470_a_at
---	RIKEN cDNA 4930413O22 gene	down	1.77074	AK013065	1431405_a_at
---	expressed sequence AW111922	up	1.78044	BM239828	1419042_at
---	Mus musculus transcribed sequences	down	1.78249	AV345871	1437045_at
---	Mus musculus transcribed sequences	down	1.80699	BG065809	1445116_at
---	RIKEN cDNA 2310001H12 gene	down	1.82133	BC012405	1424872_at
---	Mus musculus similar to RIKEN cDNA 9030221M09 gene (LOC272701), mRNA	down	1.83131	BI454991	1435353_a_at
---	DNA segment, Chr 8, ERATO Doi 531, expressed	down	1.83473	AK008752	1419176_at
---	---	up	1.85382	AI987693	1455316_x_at
---	DNA segment, Chr 3, ERATO Doi 330, expressed	down	1.86023	BB488001	1437543_at
---	gene trap ROSA 26 antisense, Philippe Soriano	down	1.86317	AK017246	1454061_at
---	---	up	1.89449	U58494	1451626_x_at
---	Mus musculus transcribed sequences	down	1.90268	BB175647	1419888_at
---	RIKEN cDNA A830084F09 gene	down	1.91173	BB311088	1426466_s_at
---	Mus musculus transcribed sequence with weak similarity to protein ref:NP_081764.1 (M.musculus) RIKEN cDNA 5730493B19 [Mus musculus]	down	1.99252	BE952347	1458414_at
---	RIKEN cDNA 1110032C13 gene	up	2.00056	AF366401	1417406_at
---	Mus musculus adult male cecum cDNA, RIKEN full-length enriched library, clone:9130009H04 product:unknown EST, full insert sequence	down	2.07822	AK018202	1428083_at
---	RIKEN cDNA E030024M05 gene	down	2.11925	BC025220	1424906_at
---	expressed sequence AW111922	up	2.16543	BM239828	1419043_a_at
---	---	up	2.16824	AI323528	1449773_s_at
---	hypothetical protein MGC7717	up	2.1726	BC006644	1425883_at
---	cDNA sequence BC027163	down	2.18042	BB430212	1457455_at
---	---	down	2.19205	BQ174669	1434962_x_at
---	---	down	2.34019	BB088582	1453573_at
---	RIKEN cDNA 4631416I11 gene	down	2.38639	BE952940	1429193_at
---	Mus musculus transcribed sequence with strong similarity to protein sp:P00722 (E. coli) BGAL_ECOLI Beta-galactosidase (Lactase)	down	2.38982	BB504983	1436944_x_at
---	---	down	2.39017	BC027249	1427819_at
---	RIKEN cDNA 2610528H13 gene	down	2.47441	BC025545	1451799_at
---	Mus musculus similar to chromosome 14 open reading frame 18 isoform a; enhancer of invasion 10 (LOC239083), mRNA	up	2.50087	BG066504	1435998_at
---	Mus musculus 6 days neonate head cDNA, RIKEN full-length enriched library, clone:5430417L22 product:unknown EST, full insert sequence	up	2.51529	BB028755	1426987_at
---	Mus musculus transcribed sequence with strong similarity to protein sp:P00722 (E. coli) BGAL_ECOLI Beta-galactosidase (Lactase)	down	2.52579	AA673371	1434975_x_at
---	---	down	2.55097	AK019911	1431960_at
---	cDNA sequence BC003993	up	2.60431	BB532946	1438278_a_at
---	hypothetical protein A330075D07	up	3.14162	BB193024	1440865_at
---	DNA segment, Chr 7, ERATO Doi 458, expressed	up	3.17612	BB049138	1423903_at
---	Mus musculus transcribed sequence with weak similarity to protein pir:S47565 (H.sapiens) S47565 calcium-binding protein BDR-1 - human	down	3.55598	BB379753	1439113_at
---	RIKEN cDNA 3110070M22 gene	up	4.0123	BG068672	1426607_at
---	Mus musculus 10, 11 days embryo whole body cDNA, RIKEN full-length enriched library, clone:2810043O03 product:unclassifiable, full insert sequence	down	4.09268	BF662697	1430195_at
---	---	up	7.55499	BC020068	1425113_x_at
---	expressed sequence AI447904	down	8.34026	BM241008	1435330_at
---	Mus musculus transcribed sequence with weak similarity to protein ref:NP_443092.1 (H.sapiens) kruppel-like zinc finger protein [Homo sapiens]	up	8.60573	C77501	1439065_x_at
---	RIKEN cDNA 1700109I12 gene	up	8.75041	NM_032465	1419226_at
---	Mus musculus 2 days neonate thymus thymic cells cDNA, RIKEN full-length enriched library, clone:C920026N01 product:weakly similar to H-2 CLASS I HISTOCOMPATIBILITY ANTIGEN, D-37 ALPHA CHAIN PRECURSOR [Mus musculus], full insert sequence	down	10.8215	NM_010398	1419658_at
---	---	down	10.8246	AA798895	1436362_x_at
---	RIKEN cDNA A930025J12 gene	up	12.4691	BC027354	1424454_at
0610033H09Rik	RIKEN cDNA 2310005E10 gene	down	1.74698	BB493454	1425684_at
1110001C20Rik	RIKEN cDNA 4930471O16 gene	down	1.79483	BB830191	1456097_a_at
1110018J18Rik	DNA segment, Chr 14, Wayne State University 89, expressed	up	2.18733	AJ007909	1452406_x_at
1110020P15Rik	RIKEN cDNA 1810029G24 gene	down	1.65769	AK007641	1460698_a_at
1110032C13Rik	---	down	3.09545	BC002257	1426936_at
1110032E16Rik	Mus musculus similar to 2-cell-stage, variable group, member 3; 2-cell-stage, variable group, member 1 (LOC236374), mRNA	up	1.90377	BG070246	1439771_s_at
1190003K14Rik	Mus musculus transcribed sequences	down	2.1617	BG084182	1448018_at
1190005L05Rik	Mus musculus similar to development- and differentiation-enhancing factor 2; PYK2 C terminus-associated protein (LOC382683), mRNA	down	1.81741	BC024416	1451699_at
1300002F13Rik	---	up	2.06809	X14678	1452519_a_at
1300010M03Rik	RIKEN cDNA 2600014M03 gene	down	2.1555	BC026936	1451448_a_at
1500041L05Rik	RIKEN cDNA 6720425G15 gene	down	1.71415	BI412345	1426963_at
1700020E22Rik	RIKEN cDNA 9330170P05 gene	down	1.59597	BB506495	1437946_x_at
1700021K02Rik	cDNA sequence BC018601	up	1.57682	AV108872	1452218_at
1700021K02Rik	cDNA sequence BC020077	down	1.73422	BC020077	1451349_at
1700021K02Rik	---	up	1.78197	BF580235	1427798_x_at
1700109I12Rik	---	up	12.1036	BC006770	1426074_at
1810029G24Rik	RIKEN cDNA 2410072D24 gene	up	1.67783	BF318721	1427170_at
1810030N24Rik	DNA segment, Chr 5, Brigham & Women's Genetics 0860 expressed	down	1.55633	AW494299	1424402_at
1810037G04Rik	Mus musculus transcribed sequences	down	2.02893	BG079602	1419886_at
1810045K07Rik	RIKEN cDNA 2410005O16 gene	down	1.80933	BB115225	1438034_at
2010005O13Rik	RIKEN cDNA 1700020E22 gene	down	1.86638	NM_026331	1417750_a_at
2010305C02Rik	Mus musculus 0 day neonate lung cDNA, RIKEN full-length enriched library, clone:E030030K01 product:coatomer protein complex, subunit gamma 2, antisense 2, full insert sequence	down	1.76718	BB316578	1427320_at
2010306G19Rik	RIKEN cDNA 5830457O10 gene	down	1.89667	BC023107	1424028_at
2310001H12Rik	RIKEN cDNA 1300002F13 gene	up	1.61884	NM_133753	1416129_at
2310005E10Rik	expressed sequence AA407930	up	1.64157	NM_133349	1415940_at
2310039I18Rik	expreexpressed sequence AA408868	up	1.61188	AB026551	1417483_at
2410003K15Rik	cDNA sequence BC022623	up	1.94498	BB008324	1426734_at
2410005O16Rik	RIKEN cDNA 2700078E11 gene	down	1.62654	BB410295	1438748_at
2410008M22Rik	Mus musculus transcribed sequences	down	1.74096	BG066235	1420164_at
2410072D24Rik	expressed sequence AA939927	down	2.17073	NM_008834	1421598_at
2510004L01Rik	---	up	1.87499	BG976607	1454904_at
2600014M03Rik	RIKEN cDNA 2810051F02 gene	down	1.56463	BC009123	1451634_at
2610015J01Rik	---	down	1.70751	BB006121	1439070_x_at
2610507B11Rik	RIKEN cDNA A530090O15 gene	up	1.95367	AV237242	1424880_at
2610524H06Rik	Mus musculus transcribed sequences	down	3.06754	BB021390	1438802_at
2610528A15Rik	RIKEN cDNA 1110018J18 gene	up	1.73173	NM_025370	1421018_at
2610528H13Rik	DNA segment, Chr 3, ERATO Doi 789, expressed	down	1.53876	BB410567	1456430_at
2700078E11Rik	---	up	1.72304	BF580235	1427797_s_at
2810002D19Rik	Mus musculus transcribed sequences	down	1.57818	BE633750	1449653_at
2810051F02Rik	DNA segment, Chr 4, ERATO Doi 765, expressed	up	1.80129	BC025104	1425788_a_at
2810409H07Rik	DNA segment, Chr 4, Brigham & Women's Genetics 1540 expressed	down	1.85569	BC019461	1426105_a_at
2810439M05Rik	RIKEN cDNA 2310039I18 gene	down	1.84531	BC026775	1418473_at
3010033P07Rik	expressed sequence AI595338	down	2.51167	NM_029509	1418776_at
3110001A13Rik	Mus musculus transcribed sequences	down	1.97229	NM_023397	1420974_at
3110057O12Rik	DNA segment, Chr 15, ERATO Doi 417, expressed	down	1.57682	C85667	1449713_at
3110070M22Rik	RIKEN cDNA 5730583K22 gene	down	7.77197	NM_015764	1419593_at
3930402F23Rik	Mus musculus transcribed sequences	down	6.77806	BE628134	1456706_at
4631416I11Rik	Mus musculus 0 day neonate thymus cDNA, RIKEN full-length enriched library, clone:A430010D03 product:unknown EST, full insert sequence	up	1.5483	BG066277	1433705_at
4631416I11Rik	Mus musculus transcribed sequences	down	1.65009	AA200940	1453741_x_at
4833411K15Rik	RIKEN cDNA 1810030N24 gene	down	2.31677	BG792484	1430292_a_at
4833411K15Rik	Mus musculus transcribed sequences	down	3.21701	BG066235	1449755_at
4930405M20Rik	---	up	1.8135	AU046270	1438759_x_at
4930413O22Rik	Mus musculus transcribed sequences	up	1.63733	AV009769	1433908_a_at
4930422J18Rik	RIKEN cDNA 3110057O12 gene	down	2.01007	AV317245	1455475_at
4930422J18Rik	Mus musculus adult male urinary bladder cDNA, RIKEN full-length enriched library, clone:9530006N05 product:unknown EST, full insert sequence	down	3.1236	BB107628	1443949_at
4930471O16Rik	Mus musculus cDNA clone MGC:12142 IMAGE:3710749, complete cds	down	1.63263	BC005613	1425673_at
5630401H01Rik	Mus musculus similar to alpha 3A chain of laminin-5 (LOC381158), mRNA	up	1.91558	X84014	1427512_a_at
5730583K22Rik	---	down	1.5168	AV084904	1420249_s_at
5830457O10Rik	RIKEN cDNA 1810037G04 gene	up	1.59185	BI409392	1428456_at
6720425G15Rik	RIKEN cDNA 9330170P05 gene	down	1.65531	BC020532	1424471_at
6720460I06Rik	RIKEN cDNA 2810002D19 gene	down	2.00027	BC022909	1452312_at
6820402O20Rik	RIKEN cDNA C530025K05 gene	down	2.09291	AV021105	1452381_at
9330170P05Rik	RIKEN cDNA 1500041L05 gene	down	1.64299	BC018420	1451380_at
9330170P05Rik	Mus musculus 13 days embryo forelimb cDNA, RIKEN full-length enriched library, clone:5930433F13 product:unknown EST, full insert sequence	up	1.66462	BE859789	1432646_a_at
9330170P05Rik	---	up	1.67855	NM_010490	1448715_x_at
9330170P05Rik	---	up	1.76414	BG976607	1434278_at
9630005B12Rik	RIKEN cDNA 2610015J01 gene	down	1.64748	BI106967	1425522_at
A130052D22	---	up	1.57319	BG297038	1431214_at
A330075D07	Mus musculus similar to mKIAA0734 protein (LOC381075), mRNA	up	4.85332	BC022659	1427509_at
A430081P20Rik	RIKEN cDNA 9630005B12 gene	down	1.72131	AV226672	1434062_at
A530090O15Rik	Mus musculus cDNA clone MGC:7817 IMAGE:3500159, complete cds	down	2.804	BC006653	1425424_at
A830084F09Rik	RIKEN cDNA D530020C15 gene	down	1.58796	BC027196	1423747_a_at
A930025J12Rik	RIKEN cDNA 1110015E22 gene	down	38.8115	NM_024228	1449526_a_at
AA407930	Mus musculus cDNA clone MGC:67258 IMAGE:6413648, complete cds	up	2.09291	BC021831	1427820_at
AA408868	hypothetical protein A130052D22	down	2.03448	BB723867	1436261_at
AA939927	Mus musculus transcribed sequence with moderate similarity to protein pir:I58401 (M.musculus) I58401 protein-tyrosine kinase (EC 2.7.1.112) JAK3 - mouse	down	1.56373	BG065957	1419891_s_at
AI159731	Mus musculus transcribed sequence with moderate similarity to protein sp:O00339 (H.sapiens) MTN2_HUMAN Matrilin-2 precursor	down	1.75428	BB338441	1455978_a_at
AI447904	RIKEN cDNA E430025L02 gene	up	1.51223	BC027411	1451174_at
AI595338	RIKEN cDNA 1190005L05 gene	down	1.53677	AF356874	1425196_a_at
AW111922	---	down	2.25274	BI651113	1455930_at
AW111922	Mus musculus adult female vagina cDNA, RIKEN full-length enriched library, clone:9930007B02 product:unclassifiable, full insert sequence	down	3.52039	BC003304	1427363_at
B430217B02Rik	RIKEN cDNA 2610524H06 gene	up	1.99768	AW494389	1429244_at
BB219290	RIKEN cDNA 4833411K15 gene	up	2.11195	AV102733	1455908_a_at
BC003993	---	up	4.33861	AU046270	1438758_at
BC011290	Mus musculus transcribed sequence with moderate similarity to protein pir:A47643 (M.musculus) A47643 hypothetical protein - mouse (fragment)	down	1.89395	BG862223	1455869_at
BC012312	Mus musculus processed pseudo-IgK chain mRNA, VC-region, from hybridoma A23A41.	up	1.66965	M35669	1425738_at
BC018601	RIKEN cDNA 4930422J18 gene	up	2.01441	AI596360	1420150_at
BC019943	RIKEN cDNA 3010033P07 gene	up	1.86451	AK013903	1426958_at
BC020077	---	down	1.64724	AA407331	1449750_at
BC022623	Mus musculus 13 days embryo stomach cDNA, RIKEN full-length enriched library, clone:D530037H12 product:unknown EST, full insert sequence	down	2.76836	BG066910	1437917_at
BC027163	RIKEN cDNA 3110001A13 gene	up	1.55969	BC021353	1448509_at
BC027163	Mus musculus 9 days embryo whole body cDNA, RIKEN full-length enriched library, clone:D030072M03 product:inactive X specific transcripts, full insert sequence	down	1.71563	L04961	1427263_at
C530025K05Rik	RIKEN cDNA B430217B02 gene	up	1.57094	NM_008390	1448436_a_at
D14Wsu89e	Mus musculus 18-day embryo whole body cDNA, RIKEN full-length enriched library, clone:1100001P14 product:TUBULIN, BETA 5 homolog [Homo sapiens], full insert sequence	up	3.92165	C79445	1449682_s_at
D15Ertd417e	Mus musculus transcribed sequences	down	1.78428	BB327213	1438755_at
D17H6S56E-5	---	up	1.83026	BB357126	1438370_x_at
D3Ertd330e	RIKEN cDNA 0610033H09 gene	down	1.60425	NM_025338	1416245_at
D3Ertd789e	Mus musculus 2 days neonate thymus thymic cells cDNA, RIKEN full-length enriched library, clone:E430020F23 product:unknown EST, full insert sequence	up	1.81637	BB283759	1419036_at
D4Bwg1540e	Mus musculus adult male corpus striatum cDNA, RIKEN full-length enriched library, clone:C030018P15 product:unknown EST, full insert sequence	down	1.60864	C78986	1419940_at
D4Ertd765e	Mus musculus transcribed sequence with moderate similarity to protein pir:S12207 (M.musculus) S12207 hypothetical protein (B2 element) - mouse	down	2.3402	BG066184	1439283_at
D530020C15Rik	RIKEN cDNA 4833411K15 gene	up	1.78095	AK014680	1426555_at
D5Bwg0860e	Mus musculus transcribed sequence with weak similarity to protein ref:NP_061226.1 (M.musculus) 2-cell-stage, variable group, member 1; variable group of 2-cell-stage gene family [Mus musculus]	up	1.81193	AI452166	1435840_x_at
D7Ertd458e	---	up	5.87401	BG976607	1434280_at
D8Ertd531e	RIKEN cDNA 2410008M22 gene	down	1.61211	NM_025654	1417661_at
E030024M05Rik	RIKEN cDNA 1110001C20 gene	down	1.56981	BG797423	1437288_at
E330036L07Rik	RIKEN cDNA 1700021K02 gene	down	2.01875	NM_023064	1450281_a_at
E430025L02Rik	Mus musculus 12 days embryo spinal ganglion cDNA, RIKEN full-length enriched library, clone:D130071L21 product:unknown EST, full insert sequence	down	1.87634	AF031164	1455134_at
Gt(ROSA)26asSor	expressed sequence AI159731	down	1.60148	BB010989	1452136_at
MGC7717	RIKEN cDNA 3930402F23 gene	up	3.56776	NM_025703	1418171_at
