# Supplementary material for: In TCR-Stimulated T-cells, N-ras Regulates Specific Genes and Signal Transduction Pathways
Source: PLoS One. 2013 Jun 3;8(6):e63193. doi: 10.1371/journal.pone.0063193 (PMC3670928; doi:10.1371/journal.pone.0063193)
Supplement: Table S4 — (A) 367 genes that were differentially regulated by H-ras in unstimulated thymocytes in a comparison between [WT] vs. [H-ras KO] microarray data sets. For each gene, the gene symbol, gene title, direction of regulation, fold change (F.C.) of regulation, Genbank accession #, and Affymetrix Probe ID are listed. Note that bold-faced font indicate genes that were also differentially regulated by N-ras in the same cellular context. (B) List of transcripts that were differentially regulated by H-ras in unstimulated thymocytes in a comparison between [WT] vs. [H-ras KO] microarray data sets that represent expressed sequence tags and cDNA and mRNA clones. Overall format of this table is the same as in (A) (XLSX) [file pone.0063193.s005.xlsx]

## Sheet: Sheet1
Table S4
1652 transcripts that were differentially regulated by N-ras (F.C. > 1.5, p-value < 0.05) in CD4+ T-cells in a comparison between [WT + stim.] vs. [N-ras KO + stim.] mRNA expression profiling data sets
Gene Symbol	Gene Title	F.C.	regulation	p-value	Entrez Gene	Probe Set ID	med. raw	avg. raw
40243	glucocorticoid modulatory element binding protein 2	2.72772	down	0.00663962	223455	1457941_at	146.13	167.427
100041660	hypothetical protein LOC100048606	2.76272	up	0.0131017	100041660	1439921_at	13.2996	18.2848
0610009B22Rik	RIKEN cDNA 0610009B22 gene	3.36319	down	0.0186254	66050	1418083_at	499.464	457.737
0610040A22Rik	RIKEN cDNA 0610040A22 gene	1.50233	up	0.0112658	68376	1432770_at	11.2546	11.8097
100038993 /// Il11ra1 /// Il11ra2 /// OTTMUSG00000011351	predicted gene, 100038993 /// interleukin 11 receptor, alpha chain 1 /// interleukin 11 receptor, alpha chain 2 /// predicted gene, OTTMUSG00000011351	4.07179	down	0.010022	100038993 /// 100042555 /// 16157 /// 16158	1417505_s_at	212.309	197.781
100041228 /// Zfp787	predicted gene, 100041228 /// zinc finger protein 787	1.67669	down	0.0337421	100041228 /// 67109	1441703_at	29.4289	30.2835
100042741 /// LOC100046556 /// Zfp706	predicted gene, 100042741 /// predicted gene, ENSMUSG00000067015 /// zinc finger protein 706	1.81481	up	0.0139813	100042741 /// 100046556 /// 68036	1436687_x_at	57.2222	56.6398
1110006E14Rik	RIKEN cDNA 1110006E14 gene	3.16059	down	0.00103171	76286	1431094_at	13.9116	27.5427
1110017D15Rik	RIKEN cDNA 1110017D15 gene	1.58448	up	0.0124156	73721	1429471_at	15.208	15.5317
1110017F19Rik	RIKEN cDNA 1110017F19 gene	2.00276	up	0.0491383	68528	1444262_at	74.8295	82.3046
1110032E23Rik	RIKEN cDNA 1110032E23 gene	1.68446	up	0.00173927	68659	1429637_at	10.2135	12.1434
1110054O05Rik	RIKEN cDNA 1110054O05 gene	5.41876	up	0.0479898	66209	1429087_at	106.125	98.0048
1190005F20Rik	RIKEN cDNA 1190005F20 gene	1.53843	down	0.032604	98685	1426879_at	813.897	839.663
1200003C05Rik	RIKEN cDNA 1200003C05 gene	2.38105	up	0.000918299	104771	1424106_at	437.054	438.578
1200016B10Rik	ring finger protein 220	1.71128	down	0.0470709	66875	1453773_at	38.0562	37.8136
1300001I01Rik	RIKEN cDNA 1300001I01 gene	1.58059	up	0.0229436	74148	1428106_at	625.022	666.393
1500004A13Rik	RIKEN cDNA 1500004A13 gene	2.1706	down	0.0301566	319830	1436176_at	37.7224	37.3614
1500009C09Rik	chromodomain helicase DNA binding protein 2	1.58665	down	0.0466884	76505	1452991_at	1531.61	1568.33
1700001E04Rik	RIKEN cDNA 1700001E04 gene	2.98382	down	0.0384386	75438	1429323_at	47.1319	114.206
1700001G17Rik	RIKEN cDNA A830031M15 gene	2.14623	down	0.0307042	67503	1457075_at	464.309	567.666
1700007E06Rik	RIKEN cDNA 1700007E06 gene	1.58512	down	0.0184657	75459	1435412_at	60.8175	56.878
1700010H22Rik	RIKEN cDNA 1700010H22 gene	1.6153	up	0.0434897	75500	1443839_at	22.5741	24.4503
1700017N19Rik	RIKEN cDNA 1700017N19 gene	1.53878	down	0.0471753	66605	1430140_at	8.5227	9.20933
1700019A02Rik	RIKEN cDNA 1700019A02 gene	1.82361	down	0.0422719	69397	1429037_at	11.489	12.1109
1700020D05Rik	RIKEN cDNA 1700020D05 gene	2.16053	up	0.0129624	75555	1422633_at	15.2162	14.9144
1700025G04Rik	RIKEN cDNA 1700025G04 gene	4.4162	down	0.0266978	69399	1444235_at	161.877	187.115
1700049G17Rik	RIKEN cDNA 1700049G17 gene (1700049G17Rik), mRNA	2.95037	up	0.0117477	73430	1441059_at	109.191	134.822
1700055N04Rik	RIKEN cDNA 1700055N04 gene	1.62202	down	0.0164898	73458	1430513_at	16.464	15.7921
1700056E22Rik	RIKEN cDNA 1700056E22 gene	2.32593	up	0.0402189	73363	1429677_at	80.0914	96.7958
1700066M21Rik	RIKEN cDNA 1700066M21 gene	1.7755	up	0.0139842	73467	1434422_at	508.796	515.305
1700086O06Rik	RIKEN cDNA 1700086O06 gene	3.99423	up	0.0166866	73516	1443633_at	40.7792	46.9029
1700094D03Rik	dishevelled associated activator of morphogenesis 2	1.5759	up	0.0213334	73545	1455717_s_at	16.6081	19.1886
1810012P15Rik	RIKEN cDNA 1810012P15 gene	2.32558	up	0.0474557	66274	1436548_at	125.447	140.612
1810019N24Rik	RIKEN cDNA 1810019N24 gene	2.89684	up	0.00885953	69086	1430410_at	29.1928	36.782
1810034K20Rik	sema domain, immunoglobulin domain (Ig), transmembrane domain (TM) and short cytoplasmic domain, (semaphorin) 4A	4.66474	up	0.0349351	67881	1448110_at	108.182	142.877
1810055G02Rik	RIKEN cDNA 1810055G02 gene	5.08319	down	0.0336971	72056	1425921_a_at	90.6081	96.0787
2010001K21Rik	camello-like 1	1.87104	down	0.0215916	69829	1458044_at	17.1743	19.2464
2010003O02Rik	Aryl hydrocarbon receptor nuclear translocator-like, mRNA (cDNA clone MGC:13810 IMAGE:3980719)	2.10132	down	0.0481205	66434	1457740_at	26.1745	30.0911
2010005J08Rik	RIKEN cDNA 2010005J08 gene	1.81854	up	0.0314242	72046	1430494_at	144.996	155.943
2010005J08Rik	WD repeat domain 40B	19.9679	up	0.0499135	72046	1454869_at	6.59112	26.5692
2010007H06Rik	cDNA sequence BC061194	1.70752	up	0.0151576	69849	1460027_at	6.91922	7.41683
2010109A12Rik	RIKEN cDNA 2010109A12 gene	3.96346	up	0.0236492	75610	1441950_s_at	10.8814	17.0874
2010109A12Rik	RIKEN cDNA 2010109A12 gene	1.94995	up	0.0374424	75610	1441951_x_at	10.6015	12.393
2210010C04Rik	RIKEN cDNA 2210010C04 gene	2.35524	up	0.0245723	67373	1422434_a_at	11.429	15.8009
2210010C17Rik	RIKEN cDNA 2210010C17 gene	1.92218	up	0.0338884	70080	1444182_at	27.0416	29.0545
2210406O10Rik	RIKEN cDNA 2210406O10 gene	2.57158	up	0.00690213	76710	1431769_at	55.7372	57.5152
2210411K11Rik	RIKEN cDNA 2210411K11 gene	1.5549	up	0.0284179	664968	1429261_at	168.079	188.056
2300004M11Rik	RIKEN cDNA 2300004M11 gene	1.75165	up	0.0335664	70084	1433118_at	93.2458	115.35
2310008H09Rik	RIKEN cDNA 2310008H09 gene	1.56174	up	0.0260329	66356	1435690_at	451.373	478.424
2310008H09Rik	RIKEN cDNA 2310008H09 gene	1.74013	down	0.0493353	66356	1436541_at	45.346	49.3149
2310009B15Rik	RIKEN cDNA 2310009B15 gene	1.54349	up	0.00723045	69549	1435776_at	138.323	137.634
2310010G23Rik	RIKEN cDNA 2310010G23 gene	4.67216	up	0.00255194	69591	1429895_at	56.5182	80.7653
2310028H24Rik /// LOC100044215	RIKEN cDNA 2310028H24 gene /// hypothetical protein LOC100044215	1.81662	up	0.0018177	100044215 /// 71901	1429801_at	8.77451	38.9317
2310035C23Rik	RIKEN cDNA 2310035C23 gene	1.73026	down	0.00552708	227446	1430126_at	19.304	21.3766
2410002I01Rik	RIKEN cDNA 2410002I01 gene	2.17844	down	0.0361454	78777	1428088_at	238.901	238.915
2410022L05Rik	RIKEN cDNA 2410022L05 gene	4.75616	down	0.0147321	66423	1420113_s_at	23.0085	31.539
2410022L05Rik	RIKEN cDNA 2410022L05 gene, mRNA (cDNA clone MGC:35741 IMAGE:2647299)	11.5557	down	0.0167345	66423	1420114_s_at	24.4551	45.4128
2410042D21Rik	RIKEN cDNA 2410042D21 gene	3.66342	up	0.0231272	72425	1443314_at	52.6734	56.9197
2510049J12Rik	RIKEN cDNA 2510049J12 gene	1.61373	down	0.043383	70291	1440916_at	48.304	93.3532
2600010E01Rik		2.58061	down	0.0468306	72446	1445589_at	173.398	166.815
2610002M06Rik	lectin, mannose-binding 1 like	1.96592	down	0.0485861	67028	1451922_at	18.8826	19.0422
2610018G03Rik	RIKEN cDNA 2610018G03 gene	1.68932	down	0.0285333	70415	1419032_at	332.999	335.58
2610030H06Rik	TAF1 RNA polymerase II, TATA box binding protein (TBP)-associated factor	1.7634	down	0.0449913	67048	1447417_at	189.029	212.081
2610209A20Rik	RIKEN cDNA 2610209A20 gene /// similar to RIKEN cDNA 2610209A20 gene	1.50179	up	0.0392014	67164	1423357_at	27.8483	40.6859
2700012I20Rik	NMD3 homolog (S. cerevisiae) (Nmd3), mRNA	1.55742	down	0.000946763	72588	1447650_at	13.5161	13.5985
2810022L02Rik	RIKEN cDNA 2810022L02 gene	2.4026	down	0.000816274	67198	1436091_at	8.09903	13.0595
2810408I11Rik	RIKEN cDNA 2810408I11 gene	2.42688	up	0.0391583	69941	1437549_at	31.9662	31.7661
2810455B08Rik	RIKEN cDNA 2810455B08 gene	2.87583	up	0.0355163	72777	1431412_at	43.4778	45.4798
2900027M19Rik	RIKEN cDNA 2900027M19 gene	1.71098	down	0.0495764	72880	1431703_at	8.92741	11.5283
2900057E15Rik	RIKEN cDNA 2900057E15 gene	1.5807	up	0.0162186	73021	1432995_at	46.4131	43.2557
2900064A13Rik	RIKEN cDNA 2900064A13 gene	1.7412	down	0.0304682	73024	1417345_at	35.3777	37.9924
2900069G24Rik	RIKEN cDNA 2900069G24 gene	1.68382	down	0.0328281	72968	1433123_at	32.4189	30.4092
2900075N08Rik /// Nlgn3	RIKEN cDNA 2900075N08 gene	2.69089	down	0.00587259	245537 /// 72991	1436135_at	23.6655	26.4016
2900083I11Rik	RIKEN cDNA 2900083I11 gene	2.02502	down	0.031984	58212	1421472_at	8.25455	9.02502
2900092D14Rik	RIKEN cDNA 2900092D14 gene	2.08561	down	0.0273958	73100	1429857_at	35.1319	41.8
3010026O09Rik		1.88396	up	0.0158152	68067	1446913_at	11.9899	13.4607
3110007F17Rik	RIKEN cDNA 9130404D08 gene	2.14123	down	0.045178	73061	1456492_at	632.807	709.647
3110021A11Rik	RIKEN cDNA 3110021A11 gene	2.24217	up	0.0223058	67289	1430158_at	49.97	52.8057
3110021A11Rik	tetratricopeptide repeat domain 7B	1.63107	up	0.00430225	67289	1456029_a_at	64.3038	62.1881
3110040M04Rik	RIKEN cDNA 3110040M04 gene	1.57575	down	0.0154661	73176	1429700_at	12.9553	13.8067
3110049J23Rik	phosphofructokinase, liver, B-type	2.14331	down	0.0305042	67307	1453541_at	294.67	338.487
3200001G23Rik	RIKEN cDNA 3200001G23 gene	1.5704	down	0.0220865	69271	1430953_at	10.052	10.8707
3200002M19Rik	RIKEN cDNA 3200002M19 gene	1.63127	up	0.0434517	75430	1424327_at	699.422	667.446
3200002M19Rik	RIKEN cDNA 3200002M19 gene	1.90121	up	0.0157193	75430	1424328_s_at	548.853	622.579
4732460I02Rik	RIKEN cDNA 4732460I02 gene	1.69231	up	0.00329289	320929	1440933_at	196.502	203.298
4833412C15Rik	RIKEN cDNA 4833412C15 gene	2.19253	down	0.0483362	74613	1430360_at	30.1596	32.8015
4833447I15Rik	RIKEN cDNA 4833447I15 gene	3.63197	up	0.0128238	74844	1431485_at	112.903	139.224
4921508M14Rik	RIKEN cDNA 4921508M14 gene	1.5901	up	0.0442469	70844	1432298_at	16.8565	17.8603
4930403O18Rik	RIKEN cDNA 4930403O18 gene	1.53444	down	0.0349543	73943	1432751_at	18.1628	19.8432
4930417G10Rik	RIKEN cDNA 4930417G10 gene	1.59422	up	0.0226725	74855	1432283_at	14.5156	15.082
4930426D05Rik	RIKEN cDNA 4930426D05 gene	9.02664	down	0.0158991	74644	1430143_at	23.1269	49.9931
4930426I24Rik	RIKEN cDNA 4930426I24 gene	2.81162	up	0.0088167	77074	1430832_at	21.0522	29.4776
4930427A07Rik	RIKEN cDNA C130057M05 gene	4.53276	up	0.0440031	104732	1457334_at	51.1474	56.668
4930430J20Rik	RIKEN cDNA 4930430J20 gene	1.58825	down	0.00531392	78109	1432518_at	12.5937	12.3952
4930432O21Rik	RIKEN cDNA 4930432O21 gene	1.60308	up	0.00399979	74670	1430727_at	14.2557	17.0541
4930439G18Rik	RIKEN cDNA 4930439G18 gene	1.54124	down	0.0293073	74891	1433059_at	13.1104	13.9917
4930444A02Rik	RIKEN cDNA 4930444A02 gene	1.67148	up	0.0205911	74653	1424003_at	737.797	762.106
4930444A02Rik	RIKEN cDNA 4930444A02 gene	1.71208	up	0.0231546	74653	1424004_x_at	530.717	562.022
4930444M15Rik	RIKEN cDNA 4930444M15 gene	1.53184	down	0.0462549	75789	1431979_at	29.8482	30.1087
4930453N24Rik		1.62322	down	0.0327877	67609	1454407_at	13.6495	15.8838
4930455F23Rik	RIKEN cDNA 4930455F23 gene	3.2657	up	0.0437871	74895	1435052_at	164.948	167.851
4930513N10Rik	RIKEN cDNA 4930513N10 gene	3.60118	down	0.00872562	319960	1441278_at	110.457	112.675
4930520O04Rik	RIKEN cDNA 4930520O04 gene	2.20994	up	0.0283802	75116	1430156_at	42.3056	44.3479
4930534B04Rik	RIKEN cDNA 4930534B04 gene	4.79049	up	0.0493849	75216	1429228_at	26.1924	48.3968
4930549O18Rik	RIKEN cDNA 4930549O18 gene	4.05396	down	0.00550578	75335	1431685_at	86.5956	117.005
4930550C14Rik	RIKEN cDNA 4930550C14 gene	3.11461	up	0.0197783	75311	1429824_at	10.4271	16.0573
4930588J15Rik	RIKEN cDNA 4930588J15 gene	1.76559	down	0.0434543	67740	1431290_at	11.0173	12.3648
4931431C16Rik	RIKEN cDNA 4931431C16 gene	1.61314	down	0.0347631	74364	1430721_at	14.7272	14.5355
4933401F05Rik	distal-less homeobox 1	1.65381	down	0.0498738	71037	1449470_at	14.8779	15.01
4933402E15Rik	RIKEN cDNA 4933402E15 gene	2.6649	down	0.0114137	74056	1432734_at	17.8735	27.1481
4933406C10Rik	RIKEN cDNA 4933406C10 gene	2.01006	down	0.042133	74076	1430246_at	14.3904	14.673
4933423K11Rik	RIKEN cDNA 4933423K11 gene	1.84143	up	0.0143018	71157	1432970_at	28.395	28.9453
4933425E08Rik	RIKEN cDNA 4933425E08 gene	2.48393	down	0.00212273	71127	1433072_at	16.3184	19.2163
4933431J24Rik	RIKEN cDNA 4933431J24 gene	1.80351	up	0.0487661	71298	1431640_at	26.4664	26.3449
4933436F18Rik	RIKEN cDNA 4933436F18 gene	1.57394	up	0.00235926	71215	1431499_at	7.24318	8.2859
5031420N21Rik	RIKEN cDNA 5031420N21 gene	2.83472	up	0.0283079	78815	1429964_at	9.09708	11.0778
5033406O09Rik	RIKEN cDNA 5033406O09 gene	2.05486	down	0.000440174	77675	1430079_at	14.9497	15.2379
5033423K11Rik	RIKEN cDNA 5033423K11 gene	2.91545	up	0.0075579	75983	1433253_at	9.38809	13.0299
5330426P16Rik	RIKEN cDNA 5330426P16 gene	1.85631	up	0.0196163	68190	1430030_at	298.367	330.679
5530400B01Rik	RIKEN cDNA 5530400B01 gene	1.59021	down	0.0270122	71434	1428864_at	10.9849	12.3837
5730405A17Rik	RIKEN cDNA 5730405A17 gene	1.61608	down	0.0375214	70482	1432703_at	12.4261	13.7553
5730407O05Rik	RIKEN cDNA 5730407O05 gene	3.56771	down	0.0273235	70477	1432958_at	46.4274	54.7347
5730596P11Rik	RIKEN cDNA 5730596P11 gene	4.2075	down	0.0301491	77012	1432586_at	50.8666	67.3268
5730596P11Rik	RIKEN cDNA 5730596P11 gene	4.19789	down	0.00974499	77012	1432587_at	129.118	159.389
5830431M20Rik	RIKEN cDNA 5830431M20 gene	1.67489	down	0.026984	76063	1432697_at	19.9467	19.898
5830442K09Rik	RIKEN cDNA 5830442K09 gene	1.73052	down	0.0291576	76059	1433224_at	14.1838	13.8296
5830445D09Rik	RIKEN cDNA 5830445D09 gene	3.82929	up	0.00812037	76052	1433377_at	37.6197	60.2378
5830458C19Rik	RIKEN cDNA 5830458C19 gene	1.82826	up	0.0329292	76081	1429785_at	11.0911	11.2705
629242 /// BC005512 /// F630007L15Rik	predicted gene, 629242 /// cDNA sequence BC005512 /// predicted gene, EG641366	11.9039	up	0.047085	192885 /// 629242 /// 641366	1426936_at	22.5788	46.9243
6330406I15Rik		2.28394	down	0.0435122	70717	1457510_at	248.154	281.422
6330407A03Rik	RIKEN cDNA 6330407A03 gene	2.0157	down	0.00766959	70720	1431374_at	49.1838	55.5829
6330417A16Rik	RIKEN cDNA 6330417A16 gene	2.14248	down	0.0109532	70760	1429996_at	128.898	142.901
6330439K17Rik	RIKEN cDNA 6330439K17 gene	2.29351	up	0.0256853	241688	1439971_at	21.944	22.5846
6330562C20Rik	RIKEN cDNA 6330562C20 gene	1.77991	down	0.0278071	76193	1433157_at	13.8584	13.6569
6430548M08Rik	hypothetical protein 6430511F03 /// NHS-like 2 /// novel similar to human Nance-Horan syndrome protein (RP11-262D11.5)	2.95922	down	0.0427679	234797	1456765_at	21.3151	21.5999
6530402F18Rik	RIKEN cDNA 6530402F18 gene	1.66719	down	0.0153229	76220	1441725_at	37.4277	43.0481
6530415H11Rik	RIKEN cDNA 6530415H11 gene	3.81892	down	0.00584715	76245	1429949_at	258.646	286.677
6720460K10Rik	RIKEN cDNA 6720460K10 gene	3.50106	down	0.00955396	77736	1433338_at	43.0203	64.6494
6720468P15Rik	RIKEN cDNA 6720468P15 gene	2.05325	down	0.00738291	78073	1429743_at	14.1329	17.1852
677156 /// Cyp4f16	predicted gene, 677156 /// cytochrome P450, family 4, subfamily f, polypeptide 16	5.04593	down	0.0129392	677156 /// 70101	1430172_a_at	26.9034	32.1239
677788 /// Acp1	zinc finger protein 142	2.03208	up	0.0316996	11431 /// 677788	1454007_a_at	15.6896	17.561
7030407O06Rik	RIKEN cDNA 7030407O06 gene	2.00934	down	0.0292973	320392	1437957_at	746.939	756.799
8430437B07Rik	RIKEN cDNA 8430437B07 gene	2.4206	down	0.0187745	71507	1433255_at	121.42	127.426
8430437N05Rik	RIKEN cDNA 8430437N05 gene	8.23252	down	0.0461175	71561	1432429_at	6.48931	20.457
9030425L15Rik	RIKEN cDNA 9030425L15 gene	3.8522	up	0.0382169	74539	1429977_at	20.6815	29.0409
9130011E15Rik	RIKEN cDNA 9130011E15 gene	1.95956	up	0.0336858	71617	1429271_at	133.519	144.127
9130014G24Rik		3.66412	up	0.00394992	215772	1445766_at	9.4379	14.0293
9130208D14Rik	RIKEN cDNA 9130208D14 gene	5.08673	up	0.0218172	77700	1440922_at	8.05959	13.021
9130227C08Rik	RIKEN cDNA 9130227C08Rik gene	2.04968	up	0.0269804	219094	1439038_at	1005.64	1070.68
9230108I15Rik	RIKEN cDNA 9230108I15 gene	2.81651	up	0.0451437	78078	1438299_at	201.733	213.397
9330129D05Rik	RIKEN cDNA 9330129D05 gene	1.72447	down	0.00820284	338350	1437496_at	22.3975	24.3974
9430013L14Rik	RIKEN cDNA 9430013L14 gene	2.14416	down	0.0107942	77241	1431459_at	41.8847	52.4032
9430013L17Rik	RIKEN cDNA 9430013L17 gene	1.83661	up	0.0190053	77266	1433241_at	71.6088	75.9143
9430016H08Rik	RIKEN cDNA 9430016H08 gene	2.4239	up	0.0111506	68115	1424075_at	1228.71	1212.45
9430016H08Rik	RIKEN cDNA 9430016H08 gene	2.52813	down	0.0151647	68115	1437818_at	10.3176	11.8602
9430063H18Rik	RIKEN cDNA 9430063H18 gene	2.03834	down	0.036705	77359	1432632_at	26.8809	32.0357
9930033D15Rik	RIKEN cDNA 9930033D15 gene	4.68951	down	0.00987543	320147	1444775_at	30.9504	52.3909
A130094D17Rik	RIKEN cDNA A930011G23 gene	1.70763	down	0.0151122	319460	1459349_at	12.9307	14.6279
A230091C14Rik	canopy 1 homolog (zebrafish)	1.6183	down	0.0172046	399611	1455471_at	11.3462	10.9687
A430033K04Rik /// LOC100048446	RIKEN cDNA A430033K04 gene /// similar to RIKEN cDNA A430033K04 gene	2.15274	down	0.00385649	100048446 /// 243308	1443379_at	71.3513	77.0278
A630035D09Rik	RIKEN cDNA A630035D09 gene	3.3956	up	0.00179948	319627	1441464_at	9.21465	12.656
A630043P06	hypothetical protein A630043P06	2.29773	up	0.0363371	328187	1440162_x_at	32.7334	46.7004
A730059M13Rik	RIKEN cDNA A730059M13 gene	2.16211	down	0.0101831	319543	1443114_at	58.7352	66.1972
A730091E23Rik	similar to Motile sperm domain containing 3 /// motile sperm domain containing 3	1.72998	up	0.0134013	319659	1453961_a_at	43.2764	48.2737
A930009L07Rik	RIKEN cDNA A930009L07 gene	4.1881	up	0.0202926	402733	1439086_at	11.665	17.3932
AA986695	expressed sequence AA986695	1.93583	up	0.00755378	98247	1442057_at	21.9137	23.9101
Abca13	PREDICTED: Mus musculus predicted gene, EG668339 (EG668339), mRNA	1.57064	down	0.0147862	268379	1449762_at	9.04588	9.69481
Abcb9	ATP-binding cassette, sub-family B (MDR/TAP), member 9	1.72061	down	0.0140061	56325	1416263_at	167.849	163.408
Abcc5	ATP-binding cassette, sub-family C (CFTR/MRP), member 5	1.65237	up	0.0399594	27416	1418042_a_at	194.724	209.105
Abcc5	ATP-binding cassette, sub-family C (CFTR/MRP), member 5	1.62032	up	0.0215962	27416	1438056_x_at	123.501	131.883
Abcf2	ATP-binding cassette, sub-family F (GCN20), member 2	1.52357	up	0.0476933	27407	1427487_at	122.848	123.633
Abi3	a disintegrin-like and metallopeptidase (reprolysin type) with thrombospondin type 1 motif, 20	2.69452	up	0.047279	66610	1456901_at	5.80584	9.35915
Abi3bp	ABI gene family, member 3 (NESH) binding protein	2.82068	down	0.00343237	320712	1427054_s_at	10.7715	17.4136
Acaca /// EG382567	acetyl-Coenzyme A carboxylase alpha /// predicted gene, EG382567	1.81274	up	0.0133914	107476 /// 382567	1427595_at	22.0691	24.7251
Acer3	RNA binding motif protein 24	2.2712	down	0.0491506	66190	1454752_at	13.3078	16.1183
Acox3	acyl-Coenzyme A oxidase 3, pristanoyl	1.82619	up	0.0259815	80911	1420684_at	43.3174	40.8142
Acsl1	RIKEN cDNA 2600010E01 gene	1.66124	down	0.0367256	14081	1452834_at	55.3386	64.0128
Acvr1	predicted gene, EG383815 /// predicted gene, EG547267 /// predicted gene, EG668041 /// similar to ribosomal protein S24 /// ribosomal protein S24	1.63817	down	0.025633	11477	1455195_at	627.129	638.252
Adarb1	adenosine deaminase, RNA-specific, B1	1.50077	down	0.00393631	110532	1421480_a_at	28.89	31.1906
Adcy9	adenylate cyclase 9	4.10099	up	0.0367344	11515	1419811_at	42.8587	74.1329
Adcyap1r1	adenylate cyclase activating polypeptide 1 receptor 1	1.59089	down	0.0390968	11517	1429022_at	35.7722	36.7881
Ado	2-aminoethanethiol (cysteamine) dioxygenase	1.6182	up	0.032997	211488	1435923_at	621.692	626.092
Agap2	ArfGAP with GTPase domain, ankyrin repeat and PH domain 2 (Agap2), mRNA	1.922	up	0.0204016	216439	1419789_at	86.4452	90.9026
Agfg1	ArfGAP with FG repeats 1	1.51302	up	0.0209161	15463	1426922_s_at	1256.23	1173.86
Agk	acylglycerol kinase	1.73513	up	2.41998e-05	69923	1431655_a_at	89.1355	90.9739
Agpat3	1-acylglycerol-3-phosphate O-acyltransferase 3	1.83433	up	0.0408003	28169	1433817_at	731.659	759.864
Agtrap	angiotensin II, type I receptor-associated protein	3.0832	up	0.0156129	11610	1422965_at	155.579	160.602
Agxt2l1	RIKEN cDNA 1810034K20 gene	1.90574	up	0.0473661	71760	1450067_a_at	909.759	807.754
Ahi1	Abelson helper integration site 1	1.53715	up	0.0138646	52906	1439083_at	19.2021	24.7651
AI415730	expressed sequence AI415730	3.60876	up	0.0175224	107166	1436641_at	217.598	231.197
Ajap1	adherens junction associated protein 1	1.62805	up	0.0441357	230959	1438662_at	16.4654	16.8821
Akap12	A kinase (PRKA) anchor protein (gravin) 12	2.4357	down	0.0288599	83397	1419706_a_at	2476.59	2643.89
Aldh18a1	aldehyde dehydrogenase 18 family, member A1	1.5515	up	0.00807178	56454	1435855_x_at	784.933	767.673
Aldh18a1	aldehyde dehydrogenase 18 family, member A1	1.89233	up	0.0201179	56454	1437325_x_at	853.655	848.196
Aldh18a1	aldehyde dehydrogenase 18 family, member A1	1.65716	up	0.0161952	56454	1437333_x_at	289.958	282.203
Aldh18a1	aldehyde dehydrogenase 18 family, member A1	1.61223	up	0.0238031	56454	1437620_x_at	283.064	272.179
Aldoc	aldolase C, fructose-bisphosphate	2.97281	up	0.00198838	11676	1424714_at	14.2548	18.0317
Als2cr12	amyotrophic lateral sclerosis 2 (juvenile) chromosome region, candidate 12 (human)	1.59034	down	0.036001	108812	1431882_at	9.1209	9.77436
Angptl7	angiopoietin-like 7	1.9684	up	0.0397479	654812	1451478_at	77.3115	83.6881
Ankle2	ankyrin repeat and LEM domain containing 2	1.63106	down	0.0288383	71782	1434721_at	5048.46	4981.66
Ankrd12	RIKEN cDNA A130094D17 gene	2.13386	down	0.035367	106585	1446725_at	22.9808	23.3479
Ankrd23	ankyrin repeat domain 23	1.95191	up	0.0109453	78321	1428183_at	113.489	119.354
Ankrd24	ankyrin repeat domain 24	1.86997	up	0.0293012	70615	1425731_at	18.7685	21.1263
Ankrd45	ankyrin repeat domain 45	1.57133	down	0.000393312	73844	1430395_at	11.2177	11.9196
Anp32a	acidic (leucine-rich) nuclear phosphoprotein 32 family, member A	1.59253	down	0.0374236	11737	1421918_at	2824.35	2965.38
Anpep	alanyl (membrane) aminopeptidase	1.90283	down	0.00109567	16790	1421424_a_at	11.6032	11.2227
Apex2	apurinic/apyrimidinic endonuclease 2	4.40801	up	0.0449089	77622	1424322_at	85.2677	81.7845
Appbp2	amyloid beta precursor protein (cytoplasmic tail) binding protein 2	1.94889	down	0.0494616	66884	1430265_at	161.69	171.981
Aqp11	RIKEN cDNA 4932422M17 gene	2.51792	up	0.0216683	66333	1453828_at	114.569	128.684
Aqp3	aquaporin 3	2.07975	up	0.0158915	11828	1422007_at	104.643	94.8166
Arf2	ADP-ribosylation factor 2	2.75784	down	0.00962828	11841	1438661_a_at	49.9386	50.2404
Arfgef2	ADP-ribosylation factor guanine nucleotide-exchange factor 2 (brefeldin A-inhibited)	3.15859	up	0.00694237	99371	1443842_at	25.998	27.408
Arfip2	ADP-ribosylation factor interacting protein 2	1.66596	down	0.0161301	76932	1424240_at	246.438	271.353
Arhgap12	Rho GTPase activating protein 12	2.565	up	0.0114098	75415	1431052_at	57.0565	71.9873
Arhgap17	Rho GTPase activating protein 17	2.16745	down	0.0131229	70497	1442065_at	191.995	191.706
Arhgap25	Rho GTPase activating protein 25	5.15188	up	0.0274281	232201	1444311_at	79.8409	132.106
Arhgef7		1.73133	down	0.0290747	54126	1459188_at	8.55062	8.75259
Arid4b	oligonucleotide/oligosaccharide-binding fold containing 1	2.18624	up	0.0108671	94246	1445544_x_at	118.69	124.93
Arih1	Ariadne ubiquitin-conjugating enzyme E2 binding protein homolog 1 (Drosophila), mRNA (cDNA clone MGC:47121 IMAGE:4035861)	1.92575	down	0.00150136	23806	1442730_at	9.88817	10.9241
Arl10	ADP-ribosylation factor-like 10	1.96105	down	0.043628	56795	1421432_at	11.0582	12.4202
Arl4a	ADP-ribosylation factor-like 4A	2.07483	down	0.0348993	11861	1425411_at	35.073	38.6978
Armc8	armadillo repeat containing 8	2.94535	down	0.0291649	74125	1434949_at	443.683	433.083
Armc8	armadillo repeat containing 8	4.45326	up	0.0350472	74125	1434951_at	115.686	119.572
Arpp21	potassium voltage-gated channel, subfamily H (eag-related), member 3	1.50975	down	0.0385376	74100	1445805_x_at	37.6769	39.3618
Arx /// LOC100044440	carbamoyl-phosphate synthetase 1	1.8689	up	0.034765	100044440 /// 11878	1455540_at	7.63046	9.13645
Asb16	expressed sequence AI848218	1.82097	down	0.0424511	217217	1455612_at	595.313	609.704
Asb4	ankyrin repeat and SOCS box-containing 4	1.98872	down	0.0415587	65255	1433919_at	12.1291	15.155
Asb7	ankyrin repeat and SOCS box-containing 7	2.17285	up	0.019053	117589	1438744_at	441.759	440.941
Asph	ligase III, DNA, ATP-dependent	1.80886	down	0.0348391	65973	1453986_at	8.47745	9.58868
Atg4d	autophagy-related 4D (yeast)	1.88084	down	0.0226282	235040	1439130_at	74.55	72.2844
Atg9a	autophagy-related 9A (yeast)	1.93295	down	0.029763	245860	1435784_at	579.622	667.634
Atg9b	ATG9 autophagy related 9 homolog B (S. cerevisiae)	1.59365	up	0.0210579	213948	1434092_at	27.6348	28.6065
Atp10a		1.63188	down	0.0193116	11982	1453936_at	49.1337	53.1822
Atp13a5	ATPase type 13A5	1.50048	up	0.0107287	268878	1439172_at	8.07528	7.89428
Atp1a2	ATPase, Na+/K+ transporting, alpha 2 polypeptide	1.89115	up	0.00404541	98660	1443823_s_at	9.50622	10.4884
Atp6v1c2	ATPase, H+ transporting, lysosomal V1 subunit C2	1.50715	up	0.0139784	68775	1430306_a_at	9.70095	9.90843
Atp6v1g2	ATPase, H+ transporting, lysosomal V1 subunit G2	3.34939	down	0.0454501	66237	1417799_at	30.6866	38.5724
Atrnl1	attractin like 1	2.84159	up	0.0133051	226255	1419922_s_at	93.0279	109.071
Atxn1l	ataxin 1-like	1.7068	up	0.0145901	52335	1435921_at	413.029	465.682
AU022138	expressed sequence AU022138	1.79484	down	0.0415901	98574	1444907_at	11.269	12.1957
AU022680	expressed sequence AU022680	2.00552	up	0.00174903	100311	1443432_at	13.0237	20.0025
AU040096	expressed sequence AU040096	1.86668	down	0.0123804	105611	1437952_at	9.25352	10.0731
AV320801 /// EG331529 /// OTTMUSG00000018782 /// Pramel3	family with sequence similarity 167, member A	5.03449	up	0.0345641	100040635 /// 331529 /// 331531 /// 83565	1455872_at	24.0629	69.3794
AW495222	expressed sequence AW495222	1.61547	up	0.00677111	105364	1444259_at	9.90067	10.8183
Aym1	activator of yeast meiotic promoters 1	1.5396	down	0.0323482	503692	1426190_at	45.3647	46.6807
Azi1	5-azacytidine induced gene 1	1.81739	up	0.0431148	12009	1419216_at	133.623	138.298
B230112I24Rik	RIKEN cDNA B230112I24 gene	1.74407	down	0.0120629	77984	1433187_at	8.44544	8.55625
B230118H07Rik	RIKEN cDNA B230118H07 gene	2.53069	up	0.0309066	68170	1444245_at	17.0768	29.3908
B230354O11Rik	death-associated protein kinase 2	2.13178	up	0.0410589	668468	1451453_at	19.9318	24.7146
B430006D22Rik /// Tet3	RIKEN cDNA B430006D22 gene /// tet oncogene family member 3	1.81755	up	0.0185912	194388 /// 320786	1439324_at	618.573	646.361
B4galnt2	beta-1,4-N-acetyl-galactosaminyl transferase 2	2.69143	up	0.0277139	14422	1439853_at	62.6877	63.4646
B830004H01Rik	RIKEN cDNA B830004H01 gene	1.59653	down	0.0275258	320289	1444652_at	8.43356	8.61524
B930042K01Rik	stromal cell derived factor 4	2.35527	up	0.00439387	320668	1455584_at	992.458	993.346
Baz2b	acyl-Coenzyme A dehydrogenase family, member 11 /// nephronophthisis 3 (adolescent)	1.90034	up	0.0235482	407823	1454647_at	226.919	232.504
BB236558	expressed sequence BB236558	2.0398	down	0.0257	102836	1438107_x_at	9.54728	15.3338
Bbs10	Bardet-Biedl syndrome 10 (human)	2.37702	up	0.0194096	71769	1430170_at	32.9096	37.1899
Bbs9	Bardet-Biedl syndrome 9 (human)	1.78839	down	0.041417	319845	1427341_at	368.535	422.028
BC014805	cDNA sequence BC014805	1.75046	down	0.030136	236149	1425751_at	18.0065	19.3398
BC023969	splicing factor, arginine/serine-rich 12	1.57748	down	0.00106986	407828	1458056_at	171.049	183.273
BC026513	cDNA sequence BC026513	2.27646	up	0.0049876	245855	1431860_at	32.2825	40.7539
BC026782	cDNA sequence BC026782	1.56392	up	0.0272717	545366	1425633_at	8.00665	9.00229
BC032203	cDNA sequence BC032203	1.71234	up	0.0179174	210982	1440197_at	43.4696	46.4068
BC055324	cDNA sequence BC055324	4.22719	up	0.0108451	381306	1434365_a_at	418.288	355.65
BC055324	cDNA sequence BC055324	3.24492	up	0.0141205	381306	1437186_at	347.742	309.288
BC068281	cDNA sequence BC068281	1.70227	up	0.0286873	238037	1443708_at	14.6262	16.5188
Bcl2l13	BCL2-like 13 (apoptosis facilitator)	3.04781	up	0.00167556	94044	1429539_at	391.758	546.076
Bdnf	brain derived neurotrophic factor	1.6425	down	0.0183022	12064	1422169_a_at	8.50913	8.58175
Best1	bestrophin 1	2.18378	up	0.0296806	24115	1428841_at	48.371	56.8682
Bet1	blocked early in transport 1 homolog (S. cerevisiae)	1.66042	up	0.0203145	12068	1416867_at	229.456	231.647
Bicc1	bicaudal C homolog 1 (Drosophila)	1.64097	down	0.0390524	83675	1436029_at	13.1144	13.5632
Bid	BH3 interacting domain death agonist	5.14836	up	0.0194986	12122	1417045_at	485.723	463.088
Bid		2.05976	up	0.0230052	12122	1445430_at	8.70276	10.0266
Birc6	baculoviral IAP repeat-containing 6	2.89966	down	0.047694	12211	1442959_at	141.933	145.22
Bivm	basic, immunoglobulin-like variable motif containing	1.55946	down	0.0143947	246229	1434288_at	314.803	313.458
Bmp2k	BMP2 inducible kinase	1.79686	down	0.00931486	140780	1437419_at	855.007	882.736
Bmyc	brain expressed myelocytomatosis oncogene	1.92002	up	0.00172174	107771	1428669_at	661.141	651.235
Brcc3	BRCA1/BRCA2-containing complex, subunit 3	2.87431	up	0.0106288	210766	1426605_at	26.4132	34.6018
Brunol4	bruno-like 4, RNA binding protein (Drosophila)	1.60302	up	0.00380294	108013	1426929_at	72.7703	76.6576
Brunol4	predicted gene, 665717 /// predicted gene, 677788 /// acid phosphatase 1, soluble /// similar to acid phosphatase 1, soluble	1.66551	down	0.0433863	108013	1449604_at	14.1452	15.2795
Brwd3	bromodomain and WD repeat domain containing 3	1.81076	down	0.000209437	382236	1439775_at	253.102	252.572
Btc	betacellulin, epidermal growth factor family member	2.39831	up	0.00159966	12223	1421161_at	27.578	33.6588
C030044O21Rik	RIKEN cDNA C030044O21 gene	1.62064	down	0.0417765	320796	1442518_at	9.16294	10.1454
C130038G02Rik	RIKEN cDNA C130038G02 gene	2.27984	up	0.0403483	77521	1434780_at	18.5122	28.703
C2	complement component 2 (within H-2S)	1.5003	up	0.00708972	12263	1416051_at	11.4153	12.2171
C330006D17Rik	RIKEN cDNA C330006D17 gene	4.97568	down	0.0290605	77616	1430752_at	141.799	138.542
C330006P03Rik	RIKEN cDNA C330006P03 gene	2.84149	up	0.0415156	320588	1436387_at	158.263	181.514
C630016I17Rik		3.88301	up	0.0106893	320000	1458527_at	64.3685	84.6717
C730027H18Rik	RIKEN cDNA C730027H18 gene	1.63944	down	0.00537362	319572	1442546_at	6.34569	6.57973
C76628	expressed sequence C76628	8.53697	down	0.0135664	97687	1420187_at	42.9938	71.539
C76628	Rho guanine nucleotide exchange factor (GEF7)	1.61848	down	0.0332503	97687	1449066_a_at	495.861	514.518
C78692		1.60889	down	0.0103381	97148	1445842_at	7.88324	7.87285
C78878	expressed sequence C78878	3.58662	up	0.0276274	97871	1442566_at	27.7151	34.3053
C80865	expressed sequence C80865	3.63243	down	0.0152624	98118	1442973_at	9.75703	12.7139
Cabc1	chaperone, ABC1 activity of bc1 complex like (S. pombe)	1.74288	down	0.0400968	67426	1417067_s_at	371.655	406.673
Calu	calumenin	1.54237	down	0.0243468	12321	1441477_at	176.399	186.905
Camk1	calcium/calmodulin-dependent protein kinase I	1.76971	up	0.0108231	52163	1417604_at	57.3803	67.2578
Camp	cathelicidin antimicrobial peptide	4.75461	down	0.0370622	12796	1419691_at	540.01	540.9
Cant1	calcium activated nucleotidase 1	1.83247	down	0.017761	76025	1421476_a_at	37.7403	60.9927
Caprin2	caprin family member 2	4.26006	down	0.0210506	232560	1427944_at	74.0828	91.7279
Caps2 /// Samsn1	calcyphosphine 2 /// SAM domain, SH3 domain and nuclear localization signals, 1	1.5988	down	0.0107792	353025 /// 67742	1431539_at	11.2245	11.3754
Carf	calcium response factor	3.67938	up	0.0212538	241066	1425313_at	41.0516	58.7713
Casc4	cancer susceptibility candidate 4	1.69865	up	0.00602874	319996	1433779_at	647.786	713.558
Cbx1	chromobox homolog 1 (Drosophila HP1 beta)	4.25931	down	0.00933297	12412	1431773_at	37.1931	42.2283
Cbx5	chromobox homolog 5 (Drosophila HP1a)	2.89417	up	0.0136045	12419	1421933_at	133.673	187.087
Ccbl1	cysteine conjugate-beta lyase 1	2.55163	up	0.0418929	70266	1428151_x_at	82.7929	90.018
Ccbl1	aspartate-beta-hydroxylase	7.26819	up	0.045452	70266	1450058_at	19.2531	37.1658
Ccdc112	coiled-coil domain containing 112	4.47072	up	0.021825	240261	1429167_at	98.0025	109.597
Ccdc39	coiled-coil domain containing 39	3.65277	up	0.0191496	51938	1429780_at	32.2955	39.9324
Ccdc41	coiled-coil domain containing 41	3.8506	down	0.00641442	77048	1430303_at	45.5415	50.1113
Ccdc51	RIKEN cDNA 9030601B04 gene	2.91166	down	0.047116	66658	1453445_at	25.9928	30.9576
Ccdc66	centrosomal protein 97	1.54087	down	0.020822	320234	1446188_at	2488.04	2315.78
Ccdc73		1.70514	down	0.00268678	211936	1447399_at	26.6105	28.0045
Ccnb1	sphingomyelin phosphodiesterase 1, acid lysosomal	1.92303	up	0.0245984	268697	1448621_a_at	403.013	400.624
Ccnd1	RIKEN cDNA 4833442J19 gene	4.52873	up	0.0269391	12443	1457915_at	163.344	214.223
Ccnd3	cyclin D3	1.73493	down	0.0492705	12445	1415907_at	1083.28	1189.3
Ccne1	cyclin E1	2.37463	up	0.0301191	12447	1416492_at	83.3736	111.346
Ccnf	cyclin F	1.73666	down	0.0204685	12449	1422513_at	45.5051	48.9125
Ccrn4l /// LOC100047134	CCR4 carbon catabolite repression 4-like (S. cerevisiae) /// similar to carbon catabolite repression 4 protein homolog	2.34405	up	0.00804076	100047134 /// 12457	1425837_a_at	271.452	295.445
Cd164	CD164 antigen	4.58639	up	0.0493938	53599	1431527_at	57.4784	100.395
Cd180	CD180 antigen	2.28313	up	0.0479458	17079	1421547_at	37.0162	40.732
Cd300lb		1.55331	up	0.00584575	217304	1459763_at	12.9691	13.6549
Cd55 /// Daf2	CD55 antigen /// decay accelerating factor 2	2.2391	down	0.0206376	13136 /// 13137	1427632_x_at	10.474	12.0219
Cdc23	CDC23 (cell division cycle 23, yeast, homolog)	1.71581	up	0.00282793	52563	1443087_at	16.6635	17.0194
Cdc40	cell division cycle 40 homolog (yeast)	1.77248	down	0.0165318	71713	1442667_at	523.082	582.03
Cdc42ep2	CDC42 effector protein (Rho GTPase binding) 2	1.92027	down	0.0293021	104252	1428750_at	24.9519	26.869
Cdc45l	cell division cycle 45 homolog (S. cerevisiae)-like	1.86247	up	0.00998469	12544	1416575_at	108.68	109.544
Cdkl3	Cyclin-dependent kinase-like 3 (Cdkl3), mRNA	2.60688	up	0.00132782	213084	1435506_at	11.6417	19.4621
Cdkn3	cyclin-dependent kinase inhibitor 3	5.30224	up	0.0372553	72391	1430574_at	25.4616	29.6497
Cdx1	N-acetylated alpha-linked acidic dipeptidase-like 1	1.81556	down	0.0308989	12590	1457068_at	12.2484	12.8767
Ceacam10	carcinoembryonic antigen-related cell adhesion molecule 10	1.53415	down	0.0193295	26366	1436565_at	6.9841	7.51106
Ceacam10	tetraspanin 33	3.02415	up	0.0261964	26366	1451608_a_at	96.992	115.549
Celsr2	cadherin, EGF LAG seven-pass G-type receptor 2 (flamingo homolog, Drosophila)	1.54568	down	0.00746137	53883	1422073_a_at	23.3209	24.4818
Cenpa	Centromere protein A, mRNA (cDNA clone MGC:13888 IMAGE:4018429)	1.79703	up	0.0302682	12615	1444416_at	504.092	571.854
Cenpp	centromere protein P	2.36159	up	0.00893013	66336	1429095_at	145.61	156.341
Cep76	centrosomal protein 76	2.8857	up	0.0194421	225659	1437254_at	23.8295	31.7368
Cep97	toll-like receptor 13	2.08394	up	0.00928439	74201	1457753_at	14.259	18.1962
Cflar /// LOC100040853	oligonucleotide/oligosaccharide-binding fold containing 2A	2.69396	up	0.0301867	100040853 /// 12633	1455679_at	234.701	255.919
Chchd10	coiled-coil-helix-coiled-coil-helix domain containing 10	2.23101	up	0.0155127	103172	1436990_s_at	2046.47	1983.69
Chd2	Mitogen-activated protein kinase kinase kinase 7, mRNA (cDNA clone MGC:5989 IMAGE:3499247)	1.53688	up	0.0474927	244059	1449693_at	555.08	576.488
Chd7		2.09588	down	0.0236641	320790	1459027_at	43.0469	45.681
Chmp4b /// LOC674706	ADP-ribosylarginine hydrolase	1.74156	up	0.0419851	674706 /// 75608	1460183_at	109.315	141.067
Chrnd	cholinergic receptor, nicotinic, delta polypeptide	1.69368	down	0.0304621	11447	1420761_at	46.2492	46.6488
Chst1	N-6 adenine-specific DNA methyltransferase 2 (putative)	4.08799	up	0.0294004	76969	1449072_a_at	885.525	837.672
Churc1		1.67546	down	0.0123572	211151	1458751_at	9.37096	9.84606
Cib3	calcium and integrin binding family member 3	1.70731	up	0.0150763	234421	1444438_at	39.5323	46.7341
Cited4	Cbp/p300-interacting transactivator, with Glu/Asp-rich carboxy-terminal domain, 4	1.53002	down	0.0426898	56222	1425400_a_at	18.5196	19.1281
Cldn4	claudin 4	1.63606	down	0.0415835	12740	1418283_at	10.6249	14.067
Clec4a2	C-type lectin domain family 4, member a2	2.55743	up	0.0139344	26888	1422013_at	17.9016	20.4299
Col20a1	collagen, type XX, alpha 1	1.55815	up	0.0256975	73368	1430855_at	48.8878	59.206
Col27a1	collagen, type XXVII, alpha 1	3.25584	down	0.0385553	373864	1429549_at	42.0786	47.0884
Col4a5	collagen, type IV, alpha 5	1.58113	up	0.00331507	12830	1425475_at	7.62727	8.70592
Coq10a	CDNA clone MGC:182867 IMAGE:9087481	1.77158	down	0.0196341	210582	1440648_at	253.388	276.372
Cox4i2	cytochrome c oxidase subunit IV isoform 2	1.55965	down	0.0183557	84682	1421373_at	39.3267	39.2655
Cpb2	carboxypeptidase B2 (plasma)	1.67574	up	0.0404887	56373	1432835_at	19.4955	21.2587
Cphx	Cytoplasmic polyadenylated homeobox, mRNA (cDNA clone MGC:163671 IMAGE:40130317)	1.90878	up	0.00174293	105594	1419961_s_at	8.20156	11.0269
Cpped1	RIKEN cDNA C530044N13 gene	1.82576	up	0.00580985	223978	1443714_at	8.7189	11.0209
Crb3	crumbs homolog 3 (Drosophila)	2.21966	down	0.0138254	224912	1434851_s_at	114.526	137.485
Creb3	cAMP responsive element binding protein 3	1.50242	down	0.0211967	12913	1424741_s_at	621.601	615.029
Creb3l2	cytoplasmic polyadenylation element binding protein 2	2.79248	down	0.0441564	208647	1458518_at	34.2207	51.8748
Crim1	cysteine rich transmembrane BMP regulator 1 (chordin like)	1.74633	up	0.0256326	50766	1426951_at	947.083	969.729
Cryl1	crystallin, lambda 1	2.01687	up	0.0192599	68631	1416795_at	349.464	379.078
Cryl1	crystallin, lambda 1	3.79591	down	0.0126944	68631	1430681_at	116.749	135.315
Cryzl1	crystallin, zeta (quinone reductase)-like 1	1.54017	up	0.00440874	66609	1430547_s_at	435.158	435.433
Csf1	colony stimulating factor 1 (macrophage)	1.57078	down	0.0212563	12977	1425155_x_at	38.4091	37.4634
Csf1	fibroblast growth factor 2	3.02928	up	0.0288016	12977	1449826_a_at	74.4664	97.3924
Csnk2a2	casein kinase 2, alpha prime polypeptide	1.58573	up	0.045507	13000	1429302_at	360.712	358.733
Cst6	cystatin E/M	1.67046	up	0.0325959	73720	1427910_at	46.121	47.0286
Ctdspl	CTD (carboxy-terminal domain, RNA polymerase II, polypeptide A) small phosphatase-like	2.04942	up	0.0321611	69274	1422510_at	39.0783	42.9699
Cttnbp2	cortactin binding protein 2	2.32049	up	0.00616529	30785	1435435_at	5.12415	6.49588
Cttnbp2nl	CTTNBP2 N-terminal like	2.58459	up	0.0302103	80281	1435542_s_at	11.7452	14.4175
Ctxn2	expressed sequence BB181834	1.58231	down	0.0144781	381418	1436493_at	14.9659	14.9646
Cuedc2	CUE domain containing 2	1.57704	up	0.0455782	67116	1431145_a_at	267.505	281.78
Cul5		1.51182	down	0.0457285	75717	1447262_at	16.2869	17.8628
Cux2		2.24497	down	0.0212757	13048	1446243_at	10.0567	13.3973
Cxcl13	Macoilin long isoform	1.98865	down	0.0282735	55985	1458545_at	162.091	188.23
Cxcl16	ring finger protein, transmembrane 1	1.94204	down	0.0296446	66102	1456294_at	579.332	612.227
Cxcr7	chemokine (C-X-C motif) receptor 7	4.62914	up	0.0148913	12778	1417625_s_at	12.3547	26.2396
Cyb5b	chloride intracellular channel 5	2.94016	down	0.0281494	66427	1456873_at	12.8385	18.7668
Cyp17a1	cytochrome P450, family 17, subfamily a, polypeptide 1	1.66378	down	0.00766694	13074	1417017_at	19.9026	18.1793
Cyp2c65	cytochrome P450, family 2, subfamily c, polypeptide 65	4.75574	down	0.0374647	72303	1429994_s_at	7.58862	13.4773
Cyp2e1	cytochrome P450, family 2, subfamily e, polypeptide 1	1.61209	down	0.00487035	13106	1415994_at	7.30854	7.76458
Cyp3a13	cytochrome P450, family 3, subfamily a, polypeptide 13	1.53914	down	0.00225471	13113	1419523_at	8.05438	8.46293
Cyp4f18 /// LOC100044439	cytochrome P450, family 4, subfamily f, polypeptide 18 /// similar to cytochrome P450 CYP4F18	1.70991	down	0.0380299	100044439 /// 72054	1433389_at	15.7404	16.7551
Cysltr1	cysteinyl leukotriene receptor 1	2.71655	up	0.0183431	58861	1418944_at	7.87537	10.3704
D10627	cDNA sequence D10627	6.23908	up	0.0397776	234358	1427518_at	306.768	310.201
D13Ertd212e	acyl-CoA synthetase long-chain family member 1	1.86193	up	0.00621541	52549	1450643_s_at	157.226	158.463
D14Ertd574e	DNA segment, Chr 14, ERATO Doi 574, expressed	1.71239	up	0.0189896	52508	1442475_at	18.6757	23.2262
D17H6S56E-3		2.53455	up	0.0356385	27762	1457385_at	38.6911	43.8475
D1Ertd564e	DNA segment, Chr 1, ERATO Doi 564, expressed	2.90966	down	0.00358867	52347	1442489_at	557.407	617.667
D230044B12Rik	RIKEN cDNA D230044B12 gene	1.80155	down	0.0479947	399635	1441558_at	523.671	536.657
D2Ertd750e	DNA segment, Chr 2, ERATO Doi 750, expressed, mRNA (cDNA clone MGC:30961 IMAGE:4021550)	2.25685	up	0.00960252	51944	1420082_at	227.755	236.299
D2Ertd750e	DNA segment, Chr 2, ERATO Doi 750, expressed	2.17666	down	0.0447178	51944	1423464_at	30.0873	34.7646
D3Ertd740e	DNA segment, Chr 3, ERATO Doi 740, expressed	1.50465	down	0.0251798	51936	1444872_at	134.986	136.691
D3Ertd751e	DNA segment, Chr 3, ERATO Doi 751, expressed	3.43177	up	0.0056982	73852	1434631_at	126.75	140.459
D430042O09Rik	RIKEN cDNA D430042O09 gene	1.99618	down	0.0282121	233865	1443334_at	30.4272	32.8129
D630042F21Rik	RIKEN cDNA D630042F21 gene	1.57403	down	0.0133756	330428	1436283_at	10.2823	10.0661
Dapk2	activin A receptor, type 1	15.9122	up	0.039512	13143	1448460_at	34.5978	125.825
Dbi	diazepam binding inhibitor	1.76471	up	0.00698765	13167	1422432_at	2025.17	1996.75
Dbx2	developing brain homeobox 2	1.60416	up	0.000781234	223843	1443525_at	7.81886	7.92331
Dcp1a	DCP1 decapping enzyme homolog A (S. cerevisiae)	1.88744	down	0.04048	75901	1431933_a_at	18.0408	20.1313
Dcp1b	DCP1 decapping enzyme homolog b (S. cerevisiae)	1.69289	down	0.0219209	319618	1437572_at	440.988	436.859
Ddit4l	DNA-damage-inducible transcript 4-like	1.67284	down	0.0044788	73284	1439332_at	9.97072	9.8404
Ddx19b	DEAD (Asp-Glu-Ala-Asp) box polypeptide 19b	3.38689	up	0.0152352	234733	1425203_at	124.307	138.965
Ddx56	DEAD (Asp-Glu-Ala-Asp) box polypeptide 56	2.19773	up	0.00517947	52513	1423815_at	297.408	288.198
Ddx6	DEAD (Asp-Glu-Ala-Asp) box polypeptide 6	1.54561	down	0.00586625	13209	1424598_at	4078.09	4130.54
Def8	differentially expressed in FDCP 8	1.96722	down	0.0183606	23854	1415853_at	121.489	136.281
Defb4	defensin beta 4	1.54139	up	0.0126716	56519	1419600_at	6.70585	7.62274
Dfna5	deafness, autosomal dominant 5 (human)	2.10209	up	0.0241477	54722	1417903_at	49.4818	49.5163
Dgat2	diacylglycerol O-acyltransferase 2	1.53977	down	0.0303089	67800	1422677_at	101.145	103.755
Dido1	death inducer-obliterator 1	1.56221	down	0.0223149	23856	1437647_at	523.411	493.761
Dip2b	predicted gene, 622208	4.83435	up	0.017624	239667	1458397_at	14.1292	22.3161
Dlgap1	discs, large (Drosophila) homolog-associated protein 1	10.5442	down	0.0422248	224997	1436076_at	9.68613	28.701
Dlx1	sterile alpha motif domain containing 8	1.66532	down	0.0305452	13390	1458408_at	44.7866	42.0174
Dlx6os1	Dlx6 opposite strand transcript 1	1.53654	up	0.0268503	320038	1438799_at	7.0257	7.71851
Dmbt1	deleted in malignant brain tumors 1	2.69272	up	0.00214897	12945	1418287_a_at	18.1004	34.9654
Dnajb6	DnaJ (Hsp40) homolog, subfamily B, member 6	2.412	up	0.0475841	23950	1429777_at	448.03	475.724
Dnajc30	DnaJ (Hsp40) homolog, subfamily C, member 30	1.63582	up	0.00852652	66114	1418081_at	812.307	808.931
Dntt	leucine aminopeptidase 3	3.38134	up	0.0363752	21673	1450860_at	166.035	180.874
Dock4	dedicator of cytokinesis 4	1.86707	down	0.0494498	238130	1436405_at	28.2247	39.1085
Dock5	dedicator of cytokinesis 5	1.54903	down	0.0425889	68813	1425747_at	18.4111	18.3221
Dpp4	Dipeptidylpeptidase 4, mRNA (cDNA clone MGC:14076 IMAGE:3982742)	4.29425	down	0.0426733	13482	1441342_at	157.671	162.015
Dsg2	desmoglein 2	6.09524	up	0.0147047	13511	1439476_at	10.3627	18.8797
Dym	dymeclin	1.78403	down	0.0497039	69190	1441008_at	125.316	127.379
Dzip1		4.50254	down	0.0464453	66573	1459551_at	79.6195	119.38
E030030I06Rik	RIKEN cDNA E030030I06 gene	1.55505	up	0.0133065	319887	1442156_at	26.5685	30.9104
E130012A19Rik	RIKEN cDNA E130012A19 gene	2.73973	up	0.0448452	103551	1426980_s_at	70.4078	113.519
E130112B07Rik	RIKEN cDNA E130112B07 gene	2.21365	up	0.0146376	77869	1432766_at	27.4122	28.6324
E130308A19Rik	RIKEN cDNA E130308A19 gene	2.14132	down	0.00130399	230259	1438277_at	58.3871	56.9506
E2f5	E2F transcription factor 5	1.82247	up	0.0453341	13559	1417444_at	91.7045	101.721
E330016A19Rik	RIKEN cDNA E330016A19 gene	2.21616	up	0.0380582	214763	1440299_at	182.837	177.119
E330022O07	hypothetical protein E330022O07	4.57006	down	0.00439769	330804	1443504_at	323.048	374.177
E430028B21Rik	RIKEN cDNA E430028B21 gene	2.82252	down	0.0442196	211948	1443869_at	93.7273	92.319
Edaradd	EDAR (ectodysplasin-A receptor)-associated death domain	5.14937	up	0.013769	171211	1437800_at	32.7459	47.9441
Edn3	endothelin 3	1.94524	up	0.0461785	13616	1441924_x_at	34.2311	45.1375
Efemp1	epidermal growth factor-containing fibulin-like extracellular matrix protein 1	1.75856	up	0.00224722	216616	1427183_at	6.06456	6.33901
Efemp2	epidermal growth factor-containing fibulin-like extracellular matrix protein 2	10.3603	down	0.00616316	58859	1417018_at	28.5485	53.8366
Efhd1		9.32433	up	0.025903	98363	1459837_at	157.257	146.627
Efr3b	EFR3 homolog B (S. cerevisiae)	2.09439	down	0.0213146	668212	1435123_at	15.5636	18.8837
EG434460 /// ENSMUSG00000067058 /// Rps15a	predicted gene, EG434460 /// predicted gene, EG639162 /// predicted gene, ENSMUSG00000067058 /// similar to ribosomal protein S15a /// ribosomal protein S15a	2.43641	down	0.0309328	100042335 /// 267019 /// 434460	1430290_at	126.492	133.369
EG544888	predicted gene, EG544888	1.52018	down	0.0467896	544888	1436685_at	11.7302	11.5111
EG633640	predicted gene, EG633640	2.51583	up	0.00466825	633640	1426607_at	105.988	108.145
EG665378	predicted gene, EG665378	1.89974	up	0.0492892	665378	1444962_at	152.567	155.788
EG668339	RIKEN cDNA 9630010G10 gene	2.14133	down	0.0328182	668339	1460121_at	163.652	158.332
Ehd1	EH-domain containing 1	4.20491	up	0.0470107	13660	1416010_a_at	319.908	391.708
Ehd1	EH-domain containing 1	3.48826	up	0.0282598	13660	1416011_x_at	174.131	185.036
Ehf	Tu translation elongation factor, mitochondrial	2.69617	up	0.0390868	13661	1447780_x_at	317.554	319.822
Eif4e2	eukaryotic translation initiation factor 4E member 2	1.54214	up	0.0310928	26987	1421986_at	67.4908	72.1208
Elavl4	ets homologous factor	2.61697	up	0.0357009	15572	1451375_at	9.86174	11.8127
Elmod3 /// LOC100047355	RIKEN cDNA 2610002M06 gene	1.62011	down	0.0393782	100047355 /// 232089	1453078_at	321.798	303.084
Eme2	essential meiotic endonuclease 1 homolog 2 (S. pombe)	2.36633	up	0.0379502	193838	1429034_at	59.5068	67.3092
Eml5	runt-related transcription factor 1; translocated to, 1 (cyclin D-related)	3.2522	up	0.000967125	319670	1448785_at	10.2986	18.1302
Emr1		3.9644	down	0.0378759	13733	1458743_at	15.7001	30.3006
Enah	Enabled homolog (Drosophila) (Enah), transcript variant 1, mRNA	1.57203	up	0.00354425	13800	1442223_at	10.4953	11.4346
Enpp3	ectonucleotide pyrophosphatase/phosphodiesterase 3	2.98847	up	0.0238472	209558	1439260_a_at	8.75523	22.7674
ENSMUSG00000045836	predicted gene, ENSMUSG00000045836	2.15922	up	0.0383076	78589	1431268_at	26.5504	35.0063
ENSMUSG00000071497 /// ENSMUSG00000071868 /// LOC100048065 /// Nutf2	RIKEN cDNA B930042K01 gene	2.6026	up	0.0207179	100043462 /// 100048065 /// 621832 /// 68051	1445714_at	22.2353	29.8487
ENSMUSG00000074747	predicted gene, ENSMUSG00000074747	2.80878	up	0.0146719	382423	1428126_a_at	655.915	664.988
ENSMUSG00000074846 /// Polr2l /// Usp50	predicted gene, ENSMUSG00000074846 /// polymerase (RNA) II (DNA directed) polypeptide L /// ubiquitin specific peptidase 50	2.08303	up	0.00573924	100043714 /// 66491 /// 75083	1428296_at	821.39	816.234
Entpd7	ectonucleoside triphosphate diphosphohydrolase 7	3.35108	up	0.025312	93685	1435625_at	30.3276	47.4725
Epc1	enhancer of polycomb homolog 1 (Drosophila)	2.7335	down	0.0449743	13831	1429914_at	691.04	679.079
Ephx4 /// LOC100046112	abhydrolase domain containing 7 /// similar to epoxide hydrolase-related	2.07182	up	0.0263152	100046112 /// 384214	1434526_at	20.2345	24.9108
Eprs	glutamyl-prolyl-tRNA synthetase	2.50112	up	0.0342243	107508	1430370_at	30.9471	32.3549
Ercc6	excision repair cross-complementing rodent repair deficiency, complementation grodown 6	2.7359	down	0.045447	319955	1442604_at	38.5331	50.2379
Ercc6l	excision repair cross-complementing rodent repair deficiency complementation grodown 6 - like	5.55165	up	0.00453321	236930	1424766_at	101.47	116.209
Ermp1	endoplasmic reticulum metallopeptidase 1	1.59621	up	0.0173408	226090	1433702_at	762.207	778.783
Ern1	Endoplasmic reticulum (ER) to nucleus signalling 1 (Ern1), mRNA	1.6689	up	0.0451024	78943	1437119_at	427.409	417.916
Ero1lb	ERO1-like beta (S. cerevisiae)	1.87122	down	0.0436715	67475	1425705_a_at	30.5191	28.6568
Extl3	exostoses (multiple)-like 3	4.74413	down	0.0379946	54616	1421339_at	69.8007	122.028
Eya3	eyes absent 3 homolog (Drosophila)	2.14903	up	0.0291624	14050	1435443_at	267.097	242.557
F730047E07Rik	RIKEN cDNA F730047E07 gene	3.16448	up	0.0498198	212377	1427147_at	68.0926	78.0061
Fam105b	CDNA sequence BC087945, mRNA (cDNA clone IMAGE:3371882)	2.66247	up	0.0232796	432940	1443099_at	103.188	115.827
Fam120c	open reading frame 34	1.55271	down	0.0115161	207375	1441123_at	59.7668	61.2286
Fam124b	family with sequence similarity 124, member B	5.24098	down	0.000826571	241128	1440676_at	67.4209	87.1775
Fam13b	family with sequence similarity 13, member B	2.4624	down	0.0497267	225358	1442897_at	249.247	305.014
Fam148c	family with sequence similarity 148, member C	1.50931	down	0.002518	237397	1443344_at	14.421	14.4032
Fam164a	family with sequence similarity 164, member A	1.57343	up	0.0187086	67306	1428417_at	57.6542	69.3815
Fam171a2	family with sequence similarity 171, member A2	1.66293	up	0.0470418	217219	1443701_at	20.1289	23.639
Fam178a		3.22339	down	0.00569122	226151	1457207_at	14.6136	18.3768
Fam3b	family with sequence similarity 3, member B	2.8863	up	0.00012348	52793	1425122_at	12.3478	20.6273
Fam43b	family with sequence similarity 43, member B	2.08319	down	0.0159088	625638	1435063_at	12.2984	14.466
Fam82b		1.5427	down	0.0437924	66302	1445560_at	33.4045	34.1044
Fam83e	family with sequence similarity 83, member E	2.23085	down	0.0184688	73813	1430717_at	72.0114	98.0244
Fancd2	Fanconi anemia, complementation grodown D2	1.87755	down	0.0268745	211651	1439091_at	19.3014	25.9753
Fbxo27	Transmembrane protein 214, mRNA (cDNA clone MGC:37182 IMAGE:4954376)	2.38558	up	0.0196705	233040	1456963_at	60.7281	62.5127
Fbxo31	F-box protein 31	3.02543	down	0.0182249	76454	1417969_at	104.471	137.813
Fcrl1	Fc receptor-like 1	1.73205	up	0.0322912	229499	1425062_at	196.304	190.051
Fes	feline sarcoma oncogene	1.93537	down	0.031146	14159	1427368_x_at	35.8503	36.6068
Fgf2	Tu translation elongation factor, mitochondrial	2.23689	up	0.0335393	14173	1449672_s_at	33.7536	49.2063
Fgfr1	fibroblast growth factor receptor 1	4.92837	down	0.0116733	14182	1424050_s_at	33.5101	63.011
Fkbp10	zinc finger, BED domain containing 3	1.84556	up	0.0320026	14230	1453848_s_at	21.4887	27.7944
Flywch2	FLYWCH family member 2	1.82784	up	0.00135398	76917	1424494_s_at	42.2179	43.5831
Fmnl2	formin-like 2	3.01447	up	0.0472616	71409	1428579_at	157.808	174.448
Fmo5 /// LOC100046051	RIKEN cDNA 1700025E21 gene	1.51211	up	0.0360558	100046051 /// 14263	1454010_a_at	15.4727	16.2188
Fmr1	nucleoporin 205	2.66837	up	0.0444134	14265	1454743_at	457.484	486.086
Fn1	fibronectin 1	1.55616	up	0.0244673	14268	1437218_at	8.15284	10.8833
Fndc3b	tetraspanin 17	4.1366	up	0.0460458	72007	1455642_a_at	29.4102	42.7891
Foxq1	forkhead box Q1	1.63193	down	0.0399803	15220	1422735_at	24.3795	25.05
Frag1	FGF receptor activating protein 1	1.66829	up	0.0219286	233575	1424616_s_at	433.31	435.599
Fras1	Fras1 protein	2.34131	up	0.0320312	231470	1440765_at	15.9368	21.9708
Fstl5	follistatin-like 5	1.5031	down	0.00902603	213262	1439904_at	7.39339	7.62989
Fut11	fucosyltransferase 11	2.67154	down	0.0247782	73068	1431066_at	462.312	448.137
Gab1	RIKEN cDNA 1700001J11 gene /// predicted gene, EG665005	1.84747	up	0.0281098	14388	1460618_x_at	17.4969	17.6818
Garnl3	GTPase activating RANGAP domain-like 3	1.56052	down	0.0443628	99326	1433553_at	31.0168	32.8111
Gart	phosphoribosylglycinamide formyltransferase	3.51923	up	0.0368302	14450	1424436_at	119.19	144.922
Gatsl2		1.81807	down	0.0408537	80909	1446198_at	9.27099	10.728
Gca		2.20855	up	0.0394532	227960	1445381_at	153.826	151.729
Gcdh	splicing factor, arginine/serine-rich 10 (transformer 2 homolog, Drosophila)	1.85222	down	0.0270311	270076	1446496_at	292.728	266.094
Gcm1	glial cells missing homolog 1 (Drosophila)	1.80275	down	0.0141343	14531	1420601_at	20.038	21.8553
Gdap10	ganglioside-induced differentiation-associated-protein 10	2.86565	up	0.0242861	14546	1420342_at	248.659	276.916
Gemin8	gem (nuclear organelle) associated protein 8	2.32325	up	0.023835	237221	1424587_at	141.466	150.477
Gfpt1	glutamine fructose-6-phosphate transaminase 1	3.4254	down	0.0225505	14583	1444329_at	33.1556	36.4792
Ggcx	gamma-glutamyl carboxylase	2.50663	up	0.0240478	56316	1423554_at	86.3884	94.2346
Ggt1		3.72983	down	0.025708	14598	1446347_at	75.6554	86.7674
Ggt5	gamma-glutamyltransferase 5	1.84558	down	0.01026	23887	1418216_at	68.7403	71.6112
Gjc2	gap junction protein, gamma 2	1.55209	up	0.0164586	118454	1435214_at	28.9171	29.9364
Gla	RIKEN cDNA 1500009C09 gene	1.74544	down	0.0289664	11605	1452827_at	12.5418	12.9189
Glmn	glomulin, FKBP associated protein	3.27159	up	0.0230287	170823	1418839_at	239.811	231.279
Gm546	gene model 546, (NCBI)	3.04443	down	0.00162843	224908	1438595_at	35.1854	57.264
Gm941	gene model 941, (NCBI)	3.63044	up	0.0299064	381112	1436410_at	16.7361	22.1666
Gna14	ubiquitin specific peptidase 15	2.28794	up	0.0337558	14675	1446186_at	20.8409	25.3862
Gna14	mesoderm induction early response 1, family member 2	1.6468	up	0.0228035	14675	1451138_x_at	115.725	122.658
Gnaq	guanine nucleotide binding protein, alpha q polypeptide	1.65176	up	0.0326977	14682	1428940_at	46.8834	44.6172
Gngt2	guanine nucleotide binding protein (G protein), gamma transducing activity polypeptide 2	2.13492	down	0.0425226	14710	1428733_at	88.3139	95.9697
Golga3	phosphatidylinositol transfer protein, cytoplasmic 1	1.77967	up	0.0317327	269682	1452940_x_at	382.008	416.179
Gp5	glycoprotein 5 (platelet)	1.79871	up	0.00523154	14729	1422817_at	12.0828	15.0253
Gpr123	G protein-codownled receptor 123	2.03431	up	0.00515152	52389	1429696_at	46.7403	43.7019
Gpr137c	G protein-codownled receptor 137C	1.77235	up	0.02626	70713	1430229_at	13.8148	14.9864
Gpr34	G protein-codownled receptor 34	2.14843	up	0.0351215	23890	1422542_at	94.3864	100.197
Gprin2	G protein regulated inducer of neurite outgrowth 2	1.67012	down	0.0383069	432839	1443997_at	11.1737	11.603
Grcc10	gene rich cluster, C10 gene	1.69958	down	0.0429534	14790	1429782_at	1919.8	1943.93
Grpr	branched chain aminotransferase 1, cytosolic	1.97891	up	0.0357747	14829	1455699_at	17.9093	20.4749
Gstm5	glutathione S-transferase, mu 5	2.4541	up	0.0154522	14866	1416842_at	27.4743	35.3096
Gtf3c4	general transcription factor IIIC, polypeptide 4	2.19618	up	0.0391267	269252	1438692_at	67.1411	73.7591
Gtpbp10	predicted gene, EG628412 /// GTP-binding protein 10 (putative)	2.46802	up	0.00650321	207704	1436543_at	90.6012	94.7074
Gtpbp8	SRY-box containing gene 11	10.7313	down	0.00280694	66067	1453002_at	25.8607	80.3702
Guca1b	guanylate cyclase activator 1B	1.96696	up	0.00990095	107477	1425138_at	38.8134	39.34
H47	histocompatibility 47	1.56806	up	0.0226859	109815	1435735_x_at	2126.27	2123.35
Habp2	hyaluronic acid binding protein 2	1.53282	down	0.00808557	226243	1443695_at	11.4454	11.9068
Habp4	hyaluronic acid binding protein 4	1.71049	down	0.0171359	56541	1430869_a_at	117.777	115.967
Hace1		1.5831	up	0.0437261	209462	1457950_at	8.60693	9.31225
Hbxip	hepatitis B virus x interacting protein	1.55894	up	0.0314628	68576	1436152_a_at	1960.21	2154.77
Hcfc1r1	host cell factor C1 regulator 1 (XPO1-dependent)	2.53735	up	0.02292	353502	1428405_at	1347	1404.95
Hcfc1r1	host cell factor C1 regulator 1 (XPO1-dependent)	2.77741	up	0.00969298	353502	1428406_s_at	480.432	519.461
Hdhd1a	haloacid dehalogenase-like hydrolase domain containing 1A	1.51232	down	0.0179739	67365	1420775_at	9.2379	9.68779
Hells	helicase, lymphoid specific	1.92499	up	0.027863	15201	1417541_at	318.637	377.666
Helz	helicase with zinc finger domain	2.19416	up	0.0282048	78455	1427469_at	513.917	511.907
Hemk1	HemK methyltransferase family member 1	4.07663	up	0.0377019	69536	1430287_s_at	105.358	143.019
Herc4	hect domain and RLD 4	1.58347	down	0.00720671	67345	1444599_at	221.161	235.558
Hey1	hairy/enhancer-of-split related with YRPW motif 1	3.26144	down	0.0441407	15213	1415999_at	73.6016	78.2276
Hfe	CUB and Sushi multiple domains 2	1.95441	up	0.0371843	15216	1457148_at	39.3681	59.0629
Hgf	DNA segment, Chr 1, ERATO Doi 704, expressed	2.95265	down	0.0417112	15234	1459575_at	26.8649	30.038
Hgs	HGF-regulated tyrosine kinase substrate	1.7227	down	0.0418761	15239	1416540_at	280.003	300.313
Hint1	histidine triad nucleotide binding protein 1	1.51429	up	0.0475814	15254	1424017_a_at	5155.57	5227.08
Hint2	histidine triad nucleotide binding protein 2	1.99071	down	0.0309062	68917	1425196_a_at	874.055	858.943
Hipk2	homeodomain interacting protein kinase 2	3.03212	up	0.0108092	15258	1432523_at	22.6607	30.5477
Hist1h1e	Histone cluster 1, H1e (Hist1h1e), mRNA	2.61602	up	0.0198311	50709	1440330_at	10.877	19.5778
Hmg20a	high mobility grodown 20A	2.35967	up	0.0425267	66867	1442684_x_at	168.873	174.846
Hmga2	high mobility grodown AT-hook 2	1.60333	down	0.0484639	15364	1422851_at	31.0745	38.648
Hmgxb4	tripartite motif-containing 2	12.4212	up	0.0492162	70823	1459860_x_at	12.7354	38.1465
Hnmt	histamine N-methyltransferase	1.58838	down	0.0179615	140483	1417702_a_at	7.16366	7.70434
Hnrnpul1	ral guanine nucleotide dissociation stimulator-like 2	1.59623	down	0.0418764	232989	1450688_at	1182.67	1213.68
Homer1	homer homolog 1 (Drosophila)	2.00393	down	0.0186011	26556	1425671_at	9.51265	11.6799
Hoxa13	homeo box A13	1.66694	up	0.00227427	15398	1422336_at	18.2102	17.895
Hs3st2	heparan sulfate (glucosamine) 3-O-sulfotransferase 2	2.23172	down	0.0150222	195646	1438624_x_at	12.6934	12.7361
Hspa13	heat shock protein 70 family, member 13	2.0005	up	0.010963	110920	1430026_at	72.4508	79.3592
Huwe1	HECT, UBA and WWE domain containing 1	2.08165	up	0.0435645	59026	1424949_at	180.37	222.063
Icam4	intercellular adhesion molecule 4, Landsteiner-Wiener blood grodown	2.10018	up	0.0170276	78369	1422930_at	40.0081	40.4355
Id2	inhibitor of DNA binding 2	1.53225	up	0.026584	15902	1422537_a_at	1690.12	1776.87
Idh3a	isocitrate dehydrogenase 3 (NAD+) alpha	2.49929	down	0.047195	67834	1422501_s_at	1336.19	1236.6
Ifi47	interferon gamma inducible protein 47	2.07304	up	0.0297555	15953	1417292_at	2797.05	2956.59
Igf1	insulin-like growth factor 1	1.64259	down	0.00504905	16000	1419519_at	7.75657	7.47712
Igf1		2.31846	down	0.0421777	16000	1459009_at	360.842	590.033
Igf1r		3.79345	up	0.043153	16001	1460098_at	18.9356	25.3978
Igf2bp3	insulin-like growth factor 2 mRNA binding protein 3	1.53509	down	0.0319187	140488	1433731_at	22.7444	24.0087
Igfbp5		1.84804	down	0.0432603	16011	1458444_at	48.1334	55.3817
Igh	immunoglobulin heavy chain complex	6.23129	up	0.00629795	111507	1425324_x_at	38.0588	85.4537
Igh	immunoglobulin heavy chain complex	3.20421	up	0.0145539	111507	1427756_x_at	32.3248	72.3766
Ikbkb	inhibitor of kappaB kinase beta	3.48724	down	0.00447159	16150	1432275_at	178.161	176.668
Il18bp	phosphatidylinositol 3 kinase, regulatory subunit, polypeptide 3 (p55)	6.48084	down	0.036151	16068	1456482_at	59.4986	57.4973
Il1rap	solute carrier family 43, member 2	2.11703	up	0.0309709	16180	1456940_at	57.017	81.3303
Il21r	minichromosome maintenance complex component 9	1.87539	down	0.0362396	60504	1455117_at	1300.57	1274.36
Impact	zinc finger and BTB domain containing 37	2.84845	down	0.0152733	16210	1457810_at	14.9191	16.4501
Impdh1	inosine 5'-phosphate dehydrogenase 1	1.57839	up	0.0161796	23917	1423239_at	387.89	378.405
Ints2	integrator complex subunit 2	2.73898	up	0.019329	70422	1436247_at	271.184	309.909
Iqgap1	IQ motif containing GTPase activating protein 1	1.84436	down	0.0391957	29875	1431395_a_at	264.997	272.023
Itgav	integrin alpha V	1.53903	up	0.00884205	16410	1421198_at	17.0173	16.5721
Itgb2l	protein phosphatase 1, regulatory (inhibitor) subunit 7	1.91808	up	0.0336838	16415	1448888_at	1004.35	1032.89
Itpk1	inositol 1,3,4-triphosphate 5/6 kinase	2.39914	down	0.0450069	217837	1431823_at	53.3666	60.8788
Itsn1	intersectin 1 (SH3 domain protein 1A)	1.64659	up	0.023408	16443	1425899_a_at	19.2318	22.1948
Jam2	junction adhesion molecule 2	1.68765	down	0.0339832	67374	1436568_at	7.05176	7.44534
Kank1	KN motif and ankyrin repeat domains 1	1.99839	down	0.0266159	107351	1444711_at	48.8107	46.6154
Kcna1	potassium voltage-gated channel, shaker-related subfamily, member 1	1.70451	down	0.02162	16485	1417416_at	12.4292	12.795
Kcnb1	potassium voltage gated channel, Shab-related subfamily, member 1	1.65714	up	0.00641974	16500	1423179_at	20.82	22.0073
Kcnh3	similar to Ssxb3 protein /// synovial sarcoma, X member B, breakpoint 1 /// synovial sarcoma, X member B, breakpoint 11	1.51469	down	0.00539932	16512	1449912_at	34.9976	34.5448
Kcnj16	potassium inwardly-rectifying channel, subfamily J, member 16	1.72603	up	0.00829209	16517	1436163_at	11.0009	14.095
Kdm5a	stomatin (Epb7.2)-like 2	1.69879	down	0.00309708	214899	1448774_at	1612.39	1528.02
Khdc1b	KH domain containing 1B	1.95703	down	0.0383976	98582	1434163_at	20.607	21.2334
Kidins220	kinase D-interacting substrate 220	1.89576	down	0.000391901	77480	1436607_a_at	136.348	135.215
Kif1c	kinesin family member 1C	2.06033	down	0.0252605	16562	1424747_at	42.6094	58.1698
Kif2c	kinesin family member 2C	2.38372	up	0.00574433	73804	1437611_x_at	13.0199	17.4052
Kit	kit oncogene	1.62818	up	0.00872636	16590	1415900_a_at	18.4103	17.5751
Klf10	Krdownpel-like factor 10	1.65174	down	0.0141773	21847	1416029_at	2653.23	2622.97
Klf4	Krdownpel-like factor 4 (gut)	1.96805	down	0.0118776	16600	1417395_at	579.398	609.127
Klhdc10	kelch domain containing 10	8.84747	up	0.00934788	76788	1428771_at	31.2928	42.769
Klhdc10	kelch domain containing 10	1.939	down	0.00434331	76788	1433997_at	561.836	578.653
Klhl22	kelch-like 22 (Drosophila)	10.2531	down	3.96791e-05	224023	1430807_at	115.976	132.443
Klrb1b	killer cell lectin-like receptor subfamily B member 1B	6.33229	down	0.0157876	80782	1422065_at	29.0129	42.7379
Krit1	KRIT1, ankyrin repeat containing (Krit1), mRNA	2.80797	down	0.0252722	79264	1428729_at	65.4491	76.2728
Krt33a		1.86803	up	0.0303655	71888	1457247_at	34.8384	41.0132
Krtap16-10 /// Krtap16-3 /// Krtap16-6	keratin associated protein 16-10 /// keratin associated protein 16-3 /// keratin associated protein 16-6	2.62664	up	0.00122939	170653 /// 170655 /// 71369	1427549_s_at	5.04843	7.25079
Kynu	kynureninase (L-kynurenine hydrolase)	6.16985	up	0.0240195	70789	1430570_at	25.7195	76.0883
Lad1	ladinin	5.71556	up	0.0194313	16763	1418449_at	42.6729	92.8186
Lancl2	LanC (bacterial lantibiotic synthetase component C)-like 2	2.37705	up	0.033449	71835	1420857_at	18.8201	20.6388
Lancl3	LanC lantibiotic synthetase component C-like 3 (bacterial)	6.02002	down	0.0245347	236285	1437268_at	49.609	110.416
Lap3		3.24904	up	0.0373837	66988	1457348_at	43.7392	49.4164
Lars	DNA segment, Chr 5, ERATO Doi 798, expressed	2.36967	down	0.0255238	107045	1460063_at	21.4863	29.9956
Lars2	leucyl-tRNA synthetase, mitochondrial	3.97571	up	0.000110366	102436	1435682_at	747.039	751.444
Lars2	leucyl-tRNA synthetase, mitochondrial	1.95047	up	0.00650128	102436	1443672_at	19.6231	21.2321
Lass4	LAG1 homolog, ceramide synthase 4	4.55279	up	0.000582932	67260	1417781_at	182.659	195.469
Lats2	large tumor sdownpressor 2	1.52895	up	0.0169961	50523	1419679_at	23.615	24.126
Lce1b	late cornified envelope 1B	1.53433	down	0.0486382	68720	1419409_at	27.2828	28.8945
Ldlr	low density lipoprotein receptor	1.95812	down	0.0423692	16835	1431947_at	50.0232	58.9944
Lhfpl3	lipoma HMGIC fusion partner-like 3	1.65642	up	0.00510838	269629	1429592_at	16.375	16.8957
Lhfpl3	lipoma HMGIC fusion partner-like 3	1.61325	down	0.0488522	269629	1433990_at	14.1317	14.3688
Lhx8	LIM homeobox protein 8	2.09873	down	0.0217061	16875	1427300_at	14.0946	15.6895
Lhx9	LIM homeobox protein 9	1.62318	up	0.0221172	16876	1419324_at	7.34711	8.33597
Limd2	transmembrane and coiled coil domains 1	1.73911	down	0.0223371	67803	1455353_at	1634.13	1595.99
Limk1	LIM-domain containing, protein kinase	1.94128	down	0.0350358	16885	1417627_a_at	3155	3002.21
Lin28	lin-28 homolog (C. elegans)	3.90097	down	0.00876997	83557	1437752_at	8.95167	13.3375
Lman1	lectin, mannose-binding, 1	2.83897	up	0.0422783	70361	1428129_at	110.58	117.836
Lman1l	RIKEN cDNA C630016I17 gene	1.68098	down	0.0417623	235416	1446298_at	70.2225	74.6807
LOC100043424 /// OTTMUSG00000015351	hypothetical protein LOC100043424 /// predicted gene, OTTMUSG00000015351	9.51244	up	0.0109907	100038733 /// 100043424	1444524_at	169.352	162.928
LOC100044599 /// Ssxb1 /// Ssxb11	transforming growth factor, beta induced	3.33449	up	0.034023	100044599 /// 387588 /// 67985	1456250_x_at	9.85366	20.2921
LOC100044920		1.76166	down	0.00219675	100044920	1445946_at	16.9418	17.7057
LOC100045546		1.95095	down	0.0374157	100045546	1445671_at	648.133	683.304
LOC100046344 /// LOC100047753 /// Nme1	similar to Nucleoside diphosphate kinase A (NDK A) (NDP kinase A) (Tumor metastatic process-associated protein) (Metastasis inhibition factor NM23) (NDPK-A) (nm23-M1) /// similar to Nucleoside diphosphate kinase A (NDK A) (NDP kinase A) (Tumor metastatic process-associated protein) (Metastasis inhibition factor NM23) (NDPK-A) (nm23-M1) /// non-metastatic cells 1, protein (NM23A) expressed in	1.65443	up	0.0491349	100046344 /// 100047753 /// 18102	1435277_x_at	884.42	835.228
LOC100047091 /// Tmem163	hypothetical protein LOC100047091 /// transmembrane protein 163	1.51519	down	0.017299	100047091 /// 72160	1428077_at	50.4379	56.2916
LOC100047651 /// Zfpm1		1.68052	down	0.0374345	100047651 /// 22761	1446293_at	15.3228	23.1205
LOC100125594	hypothetical protein LOC100125594	1.54113	down	0.0278231	100125594	1431620_at	16.6794	17.0803
LOC545086	hypothetical protein LOC545086	1.78898	up	0.0231531	545086	1419844_a_at	32.3259	37.7069
LOC677319 /// Ppp1r10	similar to protein phosphatase 1, regulatory subunit 10 /// protein phosphatase 1, regulatory subunit 10	2.92417	down	0.0235204	52040 /// 677319	1426726_at	888.044	938.502
Loxl2	similar to lysyl oxidase-like 2	1.74466	down	0.0474712	94352	1431004_at	13.2164	14.162
Lpin2		2.4179	down	0.046853	64898	1457996_at	66.2411	88.7102
Lrp2	low density lipoprotein receptor-related protein 2	1.53652	up	0.0388261	14725	1427133_s_at	12.7831	15.1948
Lrpprc	leucine-rich PPR-motif containing	1.76705	up	0.0463579	72416	1424353_at	307.021	316.399
Lrrc3	leucine rich repeat containing 3	2.10296	down	0.00553182	237387	1431251_at	11.7436	13.3644
Lrrfip2	leucine rich repeat (in FLII) interacting protein 2	2.17124	up	0.00173964	71268	1436378_at	280.01	258.179
Lrrn2	leucine rich repeat protein 2, neuronal	1.51036	up	0.0383973	16980	1433469_at	39.1915	39.3197
Luc7l	Luc7 homolog (S. cerevisiae)-like	2.21296	down	0.00286418	66978	1428255_at	1110.87	1114.01
Luc7l	Luc7 homolog (S. cerevisiae)-like	1.9433	down	0.0108035	66978	1431181_a_at	582.191	625.738
Ly6g6e	lymphocyte antigen 6 complex, locus G6E	1.91364	down	0.0150767	70274	1429833_at	17.2344	17.8787
Lynx1	Ly6/neurotoxin 1	2.05949	up	0.00924245	23936	1441952_x_at	16.913	21.6749
Magoh	mago-nashi homolog, proliferation-associated (Drosophila)	1.51808	up	0.00696003	17149	1416212_at	3668.64	3710.57
Maml2	mastermind like 2 (Drosophila)	1.89372	down	0.0152785	270118	1427926_at	39.9391	48.5
Map3k7	budding uninhibited by benzimidazoles 3 homolog (S. cerevisiae)	1.73681	up	0.0324576	26409	1459918_at	127.722	126.697
Map4k5	mitogen-activated protein kinase kinase kinase kinase 5	5.81526	down	0.0300175	399510	1427084_a_at	206.997	293.729
Mapk12		2.45576	down	0.0300201	29857	1460032_at	179.683	183.015
Mapk14	mitogen-activated protein kinase 14	2.13305	down	0.0147582	26416	1426104_at	82.7893	75.7203
Mapre1	microtubule-associated protein, RP/EB family, member 1	1.577	up	0.00214545	13589	1422764_at	1297.07	1348.97
Mastl	microtubule associated serine/threonine kinase-like	2.26631	up	0.00907649	67121	1444725_at	48.2754	56.0678
Matr3	matrin 3	3.07483	up	0.00316801	17184	1436796_at	445.72	560.34
Mblac2	RIKEN cDNA 2900024O10 gene	3.66164	up	0.00351451	72852	1431207_at	49.382	64.5836
Mblac2	RIKEN cDNA 2900024O10 gene	3.54777	down	0.0253168	72852	1437261_at	259.209	268.376
Mbnl3	muscleblind-like 3 (Drosophila)	3.76602	up	0.0192585	171170	1434678_at	382.186	400.574
Mbtps1	membrane-bound transcription factor peptidase, site 1	3.02806	up	0.00194436	56453	1431385_a_at	171.344	192.004
Mccc2	methylcrotonoyl-Coenzyme A carboxylase 2 (beta)	1.50203	up	0.0171572	78038	1428021_at	20.7868	29.9355
Mcf2l	mcf.2 transforming sequence-like	4.85332	down	0.0201739	17207	1434140_at	53.2757	57.5794
Mctp1	multiple C2 domains, transmembrane 1	4.5593	down	0.00128973	78771	1430439_at	28.4466	34.9773
Mdh1	malate dehydrogenase 1, NAD (soluble)	2.70253	up	0.0479299	17449	1438338_at	61.3627	56.8289
Mdm1		3.38621	down	0.0375119	17245	1445749_at	34.747	41.849
Mef2a	myocyte enhancer factor 2A	2.38548	up	0.0075047	17258	1421252_a_at	218.282	258.292
Mef2a	myocyte enhancer factor 2A	4.01256	up	0.0190107	17258	1425426_a_at	54.2819	70.0649
Mef2a	myocyte enhancer factor 2A	2.07109	up	0.0335889	17258	1427186_a_at	268.93	323.688
Mem1	maternal embryonic message 1	1.60793	down	0.0233461	17280	1427622_at	56.0258	57.9746
Men1	multiple endocrine neoplasia 1	1.59838	down	0.0214844	17283	1416347_at	413.788	458.446
Mesdc1	mesoderm development candidate 1	2.66499	up	0.0168833	80889	1416397_at	149.168	188.431
Mest	mesoderm specific transcript	1.50902	up	0.0494494	17294	1423294_at	195.981	192.265
Mettl13	RIKEN cDNA 5630401D24 gene	3.06831	up	0.00458293	71449	1423761_at	55.381	62.5857
Mex3c	mex3 homolog C (C. elegans)	3.5257	down	0.0306362	240396	1444701_at	71.4113	73.3439
Mfhas1	malignant fibrous histiocytoma amplified sequence 1	1.82019	up	0.00117391	52065	1436897_at	306.096	303.94
Mfsd7c	major facilitator sdownerfamily domain containing 7C	4.14786	down	0.00216481	217721	1424123_at	16.0812	23.9727
Mgat4b	mannoside acetylglucosaminyltransferase 4, isoenzyme B	1.92626	down	0.000978355	103534	1424720_at	95.0023	102.659
Mgat5	mannoside acetylglucosaminyltransferase 5	2.60168	up	0.0192614	107895	1425744_a_at	33.9512	42.3563
Mgea5	meningioma expressed antigen 5 (hyaluronidase)	2.29262	down	0.0118121	76055	1437129_at	1388.06	1469.12
Mgrn1		1.98003	down	0.00184103	17237	1445220_at	20.6089	23.18
Mid2	midline 2	1.9983	down	0.00906512	23947	1422216_at	10.3834	10.6158
Mier1	mesoderm induction early response 1 homolog (Xenopus laevis	2.21443	up	0.0039453	71148	1443879_at	12.6748	13.8614
Mier2	ring finger protein 41	2.12269	up	0.0377931	70427	1455763_at	196.561	208.183
Mlec	malectin	2.15477	up	0.00549296	109154	1436509_at	173.76	181.854
Mlkl	mixed lineage kinase domain-like	2.16699	up	0.0136825	74568	1429570_at	40.8046	44.7304
Mll3	myeloid/lymphoid or mixed-lineage leukemia 3	1.60517	down	0.0302313	231051	1434178_at	1822.43	1870.86
Mmaa	methylmalonic aciduria (cobalamin deficiency) type A	5.12215	up	0.047363	109136	1417857_at	328.774	312.062
Mmp19	matrix metallopeptidase 19	1.6618	down	0.0217544	58223	1421976_at	22.0085	23.6564
Mmp9	zinc finger protein 689	1.55052	down	0.0247009	17395	1453116_at	73.475	77.7682
Mnd1		4.72315	down	0.0448893	76915	1458495_at	84.4937	108.058
Mpdz	multiple PDZ domain protein	2.56328	up	0.00232501	17475	1441361_at	15.2411	20.4678
Mpg	N-methylpurine-DNA glycosylase	1.97131	up	0.0396961	268395	1417572_at	531.872	559.125
Mrrf	mitochondrial ribosome recycling factor	1.921	up	0.0382048	67871	1426364_at	282.627	276.022
Msh2	heterogeneous nuclear ribonucleoprotein U-like 1	1.57555	down	0.0232505	17685	1451984_at	4505.82	4424.62
Msi2	Musashi homolog 2 (Drosophila)	2.13024	down	0.0268819	76626	1421230_a_at	776.684	865.337
Msi2	Musashi homolog 2 (Drosophila)	2.33185	down	0.039601	76626	1443008_at	22.0458	29.2501
Mtag2	metastasis associated gene 2	2.6697	up	0.0325641	50994	1420605_at	57.5593	67.876
Mtl5	metallothionein-like 5, testis-specific (tesmin)	1.59433	up	0.042216	17771	1443831_s_at	63.5413	66.5959
Mtmr7		2.08982	down	0.0228984	54384	1446571_at	389.716	416.437
Mtr	5-methyltetrahydrofolate-homocysteine methyltransferase	3.05473	up	0.0168892	238505	1439811_at	270.547	248.754
Mtss1	hairy and enhancer of split 5 (Drosophila)	1.96192	up	0.0102872	211401	1456010_x_at	31.4476	39.8835
Mttp	microsomal triglyceride transfer protein	1.61445	down	0.00743258	17777	1419399_at	35.8521	38.7913
Mttp	microsomal triglyceride transfer protein	2.92822	down	0.00698427	17777	1419400_at	82.5225	128.325
Mtx3	metaxin 3	1.65994	up	0.0157401	382793	1431071_at	58.1814	62.4227
Muc4	mucin 4	1.60026	down	0.0255329	140474	1427398_at	11.0402	11.0506
Mul1	mitochondrial ubiquitin ligase activator of NFKB 1	2.2063	up	0.0201648	68350	1434118_at	80.0428	82.8688
Mustn1	musculoskeletal, embryonic nuclear protein 1	1.77591	down	0.00387668	66175	1427201_at	89.6764	88.6095
Myef2	myelin basic protein expression factor 2, repressor	2.69672	up	0.0359823	17876	1425349_a_at	195.118	178.496
Myo10	WD repeat domain 33	1.76811	down	0.0370672	17909	1456488_at	600.839	547.197
Myo1e	myosin IE	2.57449	up	0.0312336	71602	1428509_at	150.22	165.666
N6amt2	N-6 adenine-specific DNA methyltransferase 2 (putative)	5.009	up	0.0129049	68043	1418386_at	313.606	308.729
N6amt2	N-6 adenine-specific DNA methyltransferase 2 (putative)	3.70809	up	0.0131288	68043	1435270_x_at	476.747	429.85
N6amt2	glucose-fructose oxidoreductase domain containing 1	2.046	up	0.029163	68043	1455599_at	292.993	279.819
Nap1l3	nucleosome assembly protein 1-like 3	4.38379	up	0.0256588	54561	1418500_at	66.9496	60.3037
Napb	N-ethylmaleimide sensitive fusion protein attachment protein beta	2.29037	up	0.00447485	17957	1427470_s_at	19.911	23.4689
Narf	RIKEN cDNA 3110049J23 gene	2.24897	down	0.0409751	67608	1449462_at	75.239	86.5398
Nat11	N-acetyltransferase 11	1.97255	up	0.0347316	70999	1443625_at	146.077	194.755
Nav1	neuron navigator 1	1.83875	up	0.00946739	215690	1436907_at	16.2523	17.2606
Ncapd2	non-SMC condensin I complex, subunit D2	2.08756	down	0.0443303	68298	1430010_at	48.3124	54.9555
Ncapg	on-SMC condensin I complex, subunit G	3.48185	up	0.0437257	54392	1429172_a_at	33.7676	46.1509
Ncl	nucleolin	3.02314	up	0.00111985	17975	1415772_at	598.702	575.642
Ndn	necdin	1.51153	down	0.0208633	17984	1437853_x_at	15.7826	15.9247
Ndown54	nucleoporin 54	2.41036	up	0.0406194	269113	1438951_x_at	223.87	246.471
Ndownl1	nucleoporin like 1	4.7501	down	0.0191945	71844	1429878_a_at	165.444	204.786
Ndufa2	NADH dehydrogenase (ubiquinone) 1 alpha subcomplex, 2	1.64766	up	0.0374754	17991	1417368_s_at	3223.52	3384.78
Ndufs6	NADH dehydrogenase (ubiquinone) Fe-S protein 6	3.20576	up	0.045462	407785	1433603_at	1027.99	1109.03
Necap1		2.06224	down	0.023735	67602	1447523_at	711.296	783.025
Neto2	neuropilin (NRP) and tolloid (TLL)-like 2	3.09677	down	0.0113496	74513	1436309_at	17.3194	25.8185
Nfia	nuclear factor I/A	1.62178	down	0.032183	18027	1427733_a_at	12.062	13.4963
Nfic	nuclear factor I/C	1.66905	up	0.0181609	18029	1422565_s_at	12.6666	13.5724
Nfkbia	nuclear factor of kappa light polypeptide gene enhancer in B-cells inhibitor, alpha	1.93814	down	0.0494828	18035	1438157_s_at	5654.7	4956.66
Nfkbie	nuclear factor of kappa light polypeptide gene enhancer in B-cells inhibitor, epsilon	2.67375	up	0.0409162	18037	1431843_a_at	709.167	790.819
Ngp	neutrophilic granule protein	4.39606	down	0.040801	18054	1418722_at	380.236	559.566
Nid1	nidogen 1	3.88259	up	0.0319444	18073	1416808_at	35.8237	60.0076
Nkapl		5.61496	up	0.0306032	66707	1446545_at	13.9183	25.0633
Nktr	natural killer tumor recognition sequence	3.44114	down	0.00347028	18087	1440804_at	14.1644	18.0964
Nmd3	RIKEN cDNA 2310047N11 gene	2.04273	down	0.0219628	97112	1457631_at	46.6021	52.2022
Nmral1	NmrA-like family domain containing 1	2.35641	up	0.0462078	67824	1430530_s_at	94.5952	98.5768
Nolc1	microtubule-associated protein 1S	2.09804	up	0.0350879	70769	1454732_at	286.018	302.692
Nr2f2	nuclear receptor subfamily 2, grodown F, member 2	2.694	up	0.00605488	11819	1416159_at	27.7496	33.3341
Nrf1	solute carrier organic anion transporter family, member 3a1	1.73952	down	0.0062094	18181	1448918_at	532.216	591.64
Nrip1	nuclear receptor interacting protein 1	1.95391	up	0.033423	268903	1418469_at	1965.85	1972.08
Nrxn1	neurexin I	2.18277	down	0.0331765	18189	1442501_at	15.185	23.1316
Nrxn1		4.52255	up	0.0181071	18189	1459787_at	33.2838	55.3989
Nsun4		2.92709	up	0.00345736	72181	1459714_at	35.2245	40.3445
Nt5c3	5'-nucleotidase, cytosolic III	1.55775	up	0.00746838	107569	1431306_at	8.08818	8.31294
Ntf3	neurotrophin 3	1.52048	down	0.0332106	18205	1434802_s_at	11.5601	11.632
Nub1	negative regulator of ubiquitin-like proteins 1	1.90479	down	0.0208503	53312	1420535_a_at	1270.62	1306.3
Nudt7	nudix (nucleoside diphosphate linked moiety X)-type motif 7	3.20061	up	0.0434633	67528	1430896_s_at	131.013	154.695
Nutf2		1.72312	up	0.0289865	68051	1457547_at	33.759	37.5039
Nxph2	neurexophilin 2	1.60985	down	0.00800443	18232	1437964_at	6.35388	6.48261
Obfc1	NOL1/NOP2/Sun domain family, member 4	2.46287	down	0.00320108	108689	1445570_at	150.87	196.808
Odf2	outer dense fiber of sperm tails 2	1.81236	up	0.0422751	18286	1435216_a_at	76.9535	78.36
Ogfod1	2-oxoglutarate and iron-dependent oxygenase domain containing 1	3.08608	down	0.000373234	270086	1439776_at	37.3436	52.0356
Ola1	Obg-like ATPase 1	2.65373	up	0.0467718	67059	1432151_at	157.696	208.012
Olfr78	olfactory receptor 78	1.7832	down	0.00952878	170639	1440009_at	10.0065	11.2023
Osbpl9	Nardilysin, N-arginine dibasic convertase, NRD convertase 1, mRNA (cDNA clone IMAGE:5344071)	3.74006	down	0.0293577	100273	1438614_x_at	21.2848	29.219
Osgin2	oxidative stress induced growth inhibitor family member 2	3.06788	down	0.0285376	209212	1424289_at	428.072	398.511
P2rx4	purinergic receptor P2X, ligand-gated ion channel 4	2.09575	down	0.0125335	18438	1441772_at	32.0474	34.4657
P2ry14	purinergic receptor P2Y, G-protein codownled, 14	1.83275	down	0.0078652	140795	1424733_at	9.47659	13.7402
Pabpc4	poly A binding protein, cytoplasmic 4	1.74895	up	0.00650764	230721	1421046_a_at	550.481	577.467
Pabpc4	RIKEN cDNA 2610037D02 gene	1.58123	up	0.0389183	230721	1459189_at	11.0087	11.5691
Pafah1b1	platelet-activating factor acetylhydrolase, isoform 1b, beta1 subunit	1.54037	down	0.0307378	18472	1427703_at	738.485	753.559
Pak1	p21 (CDKN1A)-activated kinase 1	1.56059	up	0.0448561	18479	1420979_at	47.5464	55.015
Pam	peptidylglycine alpha-amidating monooxygenase	1.81831	up	0.00774564	18484	1418908_at	91.3213	105.46
Papss2	3'-phosphoadenosine 5'-phosphosulfate synthase 2	2.26193	down	0.0216387	23972	1421987_at	31.0797	31.44
Parp16	poly (ADP-ribose) polymerase family, member 16	2.49033	down	0.0145962	214424	1426950_at	116.288	120.981
Pax9	paired box gene 9	2.48334	up	0.043537	18511	1421246_at	10.9879	14.0473
Pbx1	pre B-cell leukemia transcription factor 1	2.89556	down	0.00495491	18514	1440037_at	23.1006	27.3521
Pbx4	aristaless related homeobox /// similar to Arx homeoprotein	1.56146	down	0.0344243	80720	1450042_at	6.92945	7.20128
Pcdh15	protocadherin 15	2.40759	down	0.0143431	11994	1421503_at	11.9827	14.6057
Pck2	expressed sequence AI607873	1.65846	down	0.0451624	74551	1457035_at	11.5269	12.3088
Pcmt1	protein-L-isoaspartate (D-aspartate) O-methyltransferase 1	1.64033	up	0.0491136	18537	1431086_s_at	1753.95	1762.8
Pdcd6ip	DNA segment, Chr 13, ERATO Doi 212, expressed	1.50737	down	0.0242797	18571	1445927_at	17.053	16.7233
Pdia6	protein disulfide isomerase associated 6	2.23806	up	0.0232236	71853	1430983_at	23.6424	29.333
Pdik1l	PDLIM1 interacting kinase 1 like	1.85345	up	0.00140574	230809	1437175_at	849.003	939.539
Pdxdc1	src homology 2 domain-containing transforming protein E	2.68169	down	0.0455653	94184	1457094_at	33.9329	34.6197
Pdzk1ip1	PDZK1 interacting protein 1	2.40682	up	0.00531564	67182	1417689_a_at	48.6231	59.5079
Per3	period homolog 3 (Drosophila)	3.45975	up	0.0227029	18628	1421087_at	149.628	134.557
Pex11b	guanine nucleotide binding protein, alpha 14	1.73373	down	0.0380745	18632	1449848_at	16.7886	19.8762
Pgam5	phosphoglycerate mutase family member 5	1.50821	up	0.031737	72542	1428080_at	1118.67	1149.74
Phex	phosphate regulating gene with homologies to endopeptidases on the X chromosome (hypophosphatemia, vitamin D resistant rickets)	2.50202	down	0.00447423	18675	1421979_at	9.04689	10.5902
Phip	Pleckstrin homology domain interacting protein, mRNA (cDNA clone IMAGE:5366274)	2.1838	down	0.0333889	83946	1440653_at	70.2685	82.1164
Phip	cytochrome b5 type B	2.30762	up	0.01733	83946	1448844_at	258.32	271.104
Phka2	phosphorylase kinase alpha 2	3.2113	down	0.0188236	110094	1430492_at	40.717	55.8708
Phldb1	pleckstrin homology-like domain, family B, member 1	1.53304	up	0.0308779	102693	1424467_at	63.2485	68.0288
Phospho2	phosphatase, orphan 2	1.69637	down	0.030921	73373	1425190_a_at	284.845	289.202
Pim3	pre-B-cell leukemia homeobox 4	2.21249	down	0.0377102	223775	1449916_at	166.291	208.081
Pitpnc1	phosphatidylinositol transfer protein, cytoplasmic 1	1.95653	up	0.020463	71795	1428878_a_at	545.24	685.591
Pitpnc1	mitogen-activated protein kinase 12	4.99834	up	0.0473191	71795	1449283_a_at	66.7531	86.832
Plcb1	phospholipase C, beta 1	1.67141	down	0.0132853	18795	1435043_at	9.87102	9.88434
Plekha2	pleckstrin homology domain-containing, family A (phosphoinositide binding specific) member 2	1.53647	down	0.00382918	83436	1417288_at	4008.22	4033.13
Plekha5	Pleckstrin homology domain containing, family A member 5, mRNA (cDNA clone MGC:36910 IMAGE:4945488)	2.03689	up	0.013933	109135	1439355_at	237.595	246.55
Plekho2	pleckstrin homology domain containing, family O member 2	2.52603	up	0.00605302	102595	1427103_at	134.003	131.675
Plscr3	phospholipid scramblase 3	1.72202	up	0.0447515	70310	1431081_a_at	137.254	130.274
Pnma2	paraneoplastic antigen MA2	2.02655	down	0.0482709	239157	1435618_at	23.6123	25.6437
Pofut1	protein O-fucosyltransferase 1	1.61853	up	0.0456194	140484	1443881_at	1052.01	1098.93
Pole4	polymerase (DNA-directed), epsilon 4 (p12 subunit)	1.71631	up	0.01931	66979	1423372_at	479.891	445.293
Pou6f1	POU domain, class 6, transcription factor 1	1.5562	up	0.0242182	19009	1420749_a_at	21.2764	21.1969
Ppih	similar to Peptidyl-prolyl cis-trans isomerase H (PPIase H) (Rotamase H) /// predicted gene, OTTMUSG00000002349 /// peptidyl prolyl isomerase H	2.72671	up	0.0451634	66101	1431505_at	8.83068	13.2487
Ppp1r14c	protein phosphatase 1, regulatory (inhibitor) subunit 14c	3.00073	up	0.000133353	76142	1417701_at	12.3583	17.2626
Ppp1r7	sorting nexin 26	2.70874	down	0.0286179	66385	1455701_at	19.6685	29.4899
Prickle1		2.50376	down	0.043659	106042	1452498_at	18.3078	21.5245
Prlr	prolactin receptor	7.17489	up	0.000507863	19116	1441102_at	7.70063	17.0167
Prmt3	protein arginine N-methyltransferase 3	2.03346	down	0.0180567	71974	1431768_a_at	72.1419	66.2881
Proz	RIKEN cDNA 5430420F09 gene	4.94336	down	0.0355434	66901	1453660_at	47.9011	55.1387
Prrc1	growth hormone	1.59063	up	0.038299	73137	1456595_x_at	44.7506	49.5858
Prrg1	proline rich Gla (G-carboxyglutamic acid) 1	2.95226	up	0.0302011	546336	1431484_at	15.8311	20.1017
Prss2	protease, serine, 2	1.62063	down	0.0227503	22072	1435507_x_at	35.2008	37.4205
Prss35	protease, serine, 35	1.71245	down	0.0428095	244954	1434195_at	8.59427	10.1015
Psd3	pleckstrin and Sec7 domain containing 3	1.85851	down	0.0148327	234353	1418749_at	11.2056	18.9275
Psmd7	proteasome (prosome, macropain) 26S subunit, non-ATPase, 7	2.13972	up	0.0387615	17463	1432820_at	145.735	135.59
Psmf1	proteasome (prosome, macropain) inhibitor subunit 1	3.57596	up	0.0101025	228769	1424371_at	105.78	119.901
Ptchd1	RIKEN cDNA 4921539E11 gene	1.75247	up	0.00428473	211612	1453440_at	8.87816	9.55477
Ptrh1	peptidyl-tRNA hydrolase 1 homolog (S. cerevisiae)	1.71923	up	0.00552806	329384	1436336_at	147.136	143.918
Pum1	pumilio 1 (Drosophila)	1.58594	down	0.00684814	80912	1423117_at	914.671	1025.19
Pwp1	PWP1 homolog (S. cerevisiae)	2.21229	up	0.0270856	103136	1417873_at	807.99	774.196
Rab11b	RAB11B, member RAS oncogene family	1.86841	up	0.0248837	19326	1439508_at	369.212	377.951
Rab15	RAB15, member RAS oncogene family	1.70581	down	0.0426697	104886	1417829_a_at	48.1848	51.3524
Rabepk	Rab9 effector protein with kelch motifs	2.29325	down	0.0492129	227746	1433041_at	256.455	264.441
Rac1	RAS-related C3 botulinum substrate 1	1.51	up	0.0389339	19353	1423734_at	6495.85	6784.01
Racgap1	Rac GTPase-activating protein 1	5.33057	up	0.0321375	26934	1421546_a_at	175.547	189.34
Rad18	RAD18 homolog (S. cerevisiae), mRNA (cDNA clone MGC:19000 IMAGE:4014013)	2.53742	down	0.0190532	58186	1443954_at	199.801	211.01
Rad51ap1	RAD51 associated protein 1	1.50793	up	0.030392	19362	1417939_at	24.5356	24.5042
Rad51c	Rad51 homolog c (S. cerevisiae)	4.11672	down	0.000603213	114714	1423026_at	97.9272	99.4412
Ranbp6	RAN binding protein 6	1.52614	up	0.00190267	240614	1435167_at	371.496	381.087
Rangrf	retinitis pigmentosa GTPase regulator interacting protein 1	2.08031	down	0.0270671	57785	1454231_a_at	113.518	109.707
Rapgef3	Rap guanine nucleotide exchange factor (GEF) 3	1.51676	down	0.0265733	223864	1437946_x_at	12.3216	12.8174
Rapgef5	cAMP responsive element binding protein 3-like 2	2.99351	down	0.00155196	217944	1452381_at	162.753	169.668
Rasgef1a	RasGEF domain family, member 1A	2.48269	down	0.0343462	70727	1429316_at	303.516	336.155
Rasgrp2	RAS, guanyl releasing protein 2	1.58495	down	0.0389191	19395	1417804_at	1093.25	1076.89
Rasl11b	RAS-like, family 11, member B	2.28915	down	0.0137206	68939	1423854_a_at	336.678	347.888
Rbm39	RNA binding motif protein 39	1.76207	down	0.025211	170791	1442744_at	3160.19	3107.36
Rbm39	RNA binding motif protein 39	1.88129	down	0.030681	170791	1442745_x_at	2148.84	2150.44
Rbm9	RNA binding motif protein 9	1.59206	up	0.020911	93686	1418247_s_at	9.02487	9.929
Rbpjl	recombination signal binding protein for immunoglobulin kappa J region-like	1.65366	down	0.0379217	19668	1421956_at	45.297	49.8923
Rbx1	ring-box 1	2.22919	up	0.00925931	56438	1416578_at	674.141	718.325
Rcor3	REST corepressor 3	2.09556	down	0.00256998	214742	1428343_at	1597.13	1477.23
Reep3	receptor accessory protein 3	2.48997	up	0.0401886	28193	1424779_at	891.687	1007.53
Refbp2 /// Thoc4	RNA and export factor binding protein 2 /// THO complex 4	2.18634	down	0.0442257	21681 /// 56009	1422993_s_at	852.857	964.801
Rem2		1.71625	up	0.0284333	140743	1445796_at	55.4343	54.1086
Ret	ret proto-oncogene	2.04296	down	0.0492924	19713	1436359_at	8.07128	15.2527
Rex2	reduced expression 2	2.34065	up	0.00410473	19715	1426137_at	8.1217	8.73615
Rftn1	raftlin lipid raft linker 1	1.78157	up	0.0141461	76438	1428696_at	1022.15	1011.58
Rftn2	raftlin family member 2	5.34671	down	0.0203951	74013	1428895_at	234.803	292.909
Rg9mtd2	RNA (guanine-9-) methyltransferase domain containing 2	3.82647	down	0.00406707	108943	1435035_at	172.345	199.739
Rg9mtd2	AF4/FMR2 family, member 2	6.67265	down	0.0223527	108943	1458014_at	17.3847	29.2111
Rgl2	cyclin B1	2.54808	up	0.0371192	19732	1448205_at	106.716	117.431
Rgs2	regulator of G-protein signaling 2	1.55802	down	0.0303204	19735	1443250_at	15.5014	16.4445
Rhbdf2	rhomboid 5 homolog 2 (Drosophila)	1.75539	down	0.0455951	217344	1434774_at	223.694	226.498
Rhbdl2	Rhomboid, veinlet-like 2 (Drosophila), mRNA (cDNA clone IMAGE:40100896)	2.07051	down	0.0288161	230726	1440618_at	8.06878	8.37637
Rhbdl2		2.39863	down	0.001189	230726	1459360_at	592.972	624.133
Rhobtb2	leucyl-tRNA synthetase	1.57535	up	0.0402969	246710	1448403_at	1416.88	1506.07
Rian	RNA imprinted and accumulated in nucleus	4.44613	up	0.000299876	75745	1427580_a_at	6.68659	12.5216
Ripk4	receptor-interacting serine-threonine kinase 4	2.20851	up	0.0195725	72388	1418488_s_at	8.63989	11.6552
Rnd2	Rho family GTPase 2	5.93899	down	0.00927214	11858	1422670_at	19.2144	36.8799
Rnf103	Ring finger protein 103 (Rnf103), mRNA	2.87364	down	0.0180964	22644	1442414_at	59.47	65.6484
Rnf130	ring finger protein 130	1.58539	up	0.0463312	59044	1429265_a_at	1042.06	1045.13
Rnf144b	ring finger protein 144B	4.85217	up	0.0236667	218215	1439153_at	84.7617	93.8859
Rnf149	ring finger protein 149	1.58997	down	0.0314372	67702	1429321_at	825.558	1152.94
Rnf157	ring finger protein 157	1.82387	down	0.0344018	217340	1434902_at	103.637	117.346
Rnf160	ring finger protein 160	1.5224	up	0.0232224	78913	1427950_at	705.976	729.472
Rnf160	ring finger protein 160	2.3251	up	0.029473	78913	1429886_at	58.1696	65.9378
Robo1	roundabout homolog 1 (Drosophila)	18.4695	down	0.010458	19876	1427231_at	11.9168	78.9953
Robo3	roundabout homolog 3 (Drosophila)	2.06647	down	0.0180402	19649	1421565_at	39.1071	43.2156
Ropn1l	ropporin 1-like	2.22878	down	0.0318499	252967	1423959_at	52.2214	55.3635
Rora	RAR-related orphan receptor alpha	2.29225	up	0.0330129	19883	1424035_at	24.927	27.4539
RP23-143A14.5	candidate tumor sdownpressor in ovarian cancer 2	1.55347	up	0.0449511	246257	1437350_at	261.235	270.039
Rpap1	RNA polymerase II associated protein 1	3.39741	up	0.0342709	68925	1426890_a_at	577.61	545.897
Rph3al	rabphilin 3A-like (without C2 domains)	2.72093	down	0.00494949	380714	1431695_at	18.3729	20.4753
Rps6kb1		8.43298	up	0.0116738	72508	1456692_at	57.3467	88.2186
Rsad1	radical S-adenosyl methionine domain containing 1	1.8849	up	0.0244596	237926	1437449_at	8.77239	9.56423
Rsad2	radical S-adenosyl methionine domain containing 2	1.67926	down	0.0262097	58185	1421008_at	16.9225	17.5763
Rsrc1	RIKEN cDNA D730048A03 gene	1.98772	down	0.026453	66880	1454538_at	14.0411	14.7195
Runx1t1	programmed cell death 6 interacting protein	1.57274	down	0.0278372	12395	1448155_at	401.368	397.964
Saps2	expressed sequence AV320801 /// predicted gene, EG331529 /// predicted gene, OTTMUSG00000018782 /// preferentially expressed antigen in melanoma-like 3	3.05084	up	0.0406469	71474	1449962_at	11.0041	17.3455
Satb1	Special AT-rich sequence binding protein 1, mRNA (cDNA clone MGC:18461 IMAGE:4164993)	3.27168	down	0.00681022	20230	1439315_at	216.632	269.035
Sbno2	strawberry notch homolog 2 (Drosophila)	3.00341	down	0.0468682	216161	1439349_at	1636.82	1647.01
Sccpdh	saccharopine dehydrogenase (putative)	1.58317	down	0.0474301	109232	1438909_at	18.5165	21.0481
Scmh1	Sex comb on midleg homolog 1 (Scmh1), mRNA	2.27905	down	0.0174301	29871	1441573_at	324.16	302.887
Scn2a1	sodium channel, voltage-gated, type II, alpha 1	1.61326	up	0.0261247	110876	1427281_at	8.73869	11.0303
Sdpr	serum deprivation response	1.65511	up	0.0084182	20324	1416778_at	8.81469	10.9569
Sele	selectin, endothelial cell	2.31193	down	0.0226058	20339	1421712_at	11.9826	15.7041
Sema4a	BH3 interacting domain death agonist	1.77518	up	0.0239776	20351	1447873_x_at	28.6451	28.6237
Sema6a	sema domain, transmembrane domain (TM), and cytoplasmic domain, (semaphorin) 6A	1.8723	down	0.00787152	20358	1436458_at	8.78115	9.77956
Sephs1	selenophosphate synthetase 1	2.87486	up	0.00359876	109079	1433974_at	187.243	256.211
Setd4	SET domain containing 4	2.05416	down	0.035538	224440	1435405_at	632.761	677.397
Setd6	SET domain containing 6	4.38914	up	0.02421	66083	1428797_at	712.598	674.294
Setd6	SET domain containing 6	3.00216	up	0.0469052	66083	1428798_s_at	545.724	455.177
Sgca	sarcoglycan, alpha (dystrophin-associated glycoprotein)	1.5165	up	0.0339727	20391	1422654_at	47.1024	49.4213
Sgol1	shugoshin-like 1 (S. pombe)	2.47504	up	0.0396959	72415	1439510_at	43.7869	41.2073
Sh2b2	apolipoprotein A-I	1.51326	down	0.037296	23921	1455201_x_at	48.8096	47.3287
Sh3bp5	SH3-domain binding protein 5 (BTK-associated)	1.51065	up	0.0193915	24056	1421922_at	229.145	266.438
Sh3bp5	SH3-domain binding protein 5 (BTK-associated)	2.01848	up	0.0369983	24056	1421923_at	1037.38	1049.63
Shprh	SNF2 histone linker PHD RING helicase	4.35198	up	0.0278454	268281	1430582_at	86.0878	126.017
Shroom2	shroom family member 2	1.95078	down	0.0369282	110380	1433992_at	11.2205	12.2918
Siah1a /// Siah1b	seven in absentia 1A /// seven in absentia 1B	1.66853	up	0.045244	20437 /// 20438	1419404_s_at	553.753	557.964
Siah2	exocyst complex component 6B	1.68338	up	0.0244272	20439	1454250_at	27.8446	33.5053
Sil1	endoplasmic reticulum chaperone SIL1 homolog (S. cerevisiae)	1.88638	up	0.00207839	81500	1417354_at	428.748	478.972
Six1	sine oculis-related homeobox 1 homolog (Drosophila)	1.53182	up	0.0015372	20471	1427277_at	10.674	13.7773
Skp2	S-phase kinase-associated protein 2 (p45)	2.33494	up	0.00780883	27401	1436000_a_at	93.593	106.915
Skp2	S-phase kinase-associated protein 2 (p45)	3.12418	up	0.00169875	27401	1437033_a_at	37.2635	44.0973
Slc17a9	RIKEN cDNA 1700019H03 gene	1.55891	down	0.0188201	228993	1425950_at	168.892	183.457
Slc1a6	solute carrier family 1 (high affinity aspartate/glutamate transporter), member 6	1.85673	down	0.0446362	20513	1418933_at	21.1653	24.1294
Slc25a39	solute carrier family 25, member 39	1.72044	up	0.0105142	68066	1439410_x_at	1208.13	1246
Slc25a39	rad and gem related GTP binding protein 2	3.32048	up	0.0226096	68066	1448860_at	55.0694	85.5572
Slc38a3	LINE-1 type transposase domain containing 1	1.69414	down	0.00784338	76257	1457314_at	19.6184	20.4957
Slc39a2	solute carrier family 39 (zinc transporter), member 2	1.54899	up	0.011282	214922	1443163_at	12.1318	12.65
Slc39a9	Solute carrier family 39 (zinc transporter), member 9, mRNA (cDNA clone MGC:189977 IMAGE:9088164)	1.63509	down	0.00833854	328133	1421250_at	57.5975	60.4794
Slc44a1	solute carrier family 44, member 1	1.5168	up	0.0104837	100434	1423865_at	7.61434	8.21954
Slc46a3	Rho-related BTB domain containing 2	2.07024	up	0.0401583	71706	1451517_at	112.301	112.908
Slc4a10	solute carrier family 4, sodium bicarbonate cotransporter-like, member 10	2.62884	down	0.0134243	94229	1417672_at	43.6175	46.1103
Slc4a4	solute carrier family 4 (anion exchanger), member 4	4.872	up	0.0290635	54403	1434096_at	11.9418	20.1825
Slc7a12	solute carrier family 7 (cationic amino acid transporter, y+ system), member 12	4.0818	down	0.00857848	140918	1419579_at	11.7356	16.0888
Slc7a3	solute carrier family 7 (cationic amino acid transporter, y+ system), member 3	4.54216	up	0.0192374	11989	1417022_at	21.1243	31.9125
Slc7a6	solute carrier family 7 (cationic amino acid transporter, y+ system), member 6	1.91849	up	0.0146098	330836	1433467_at	468.84	488.003
Slc7a6os	Solute carrier family 7, member 6 opposite strand (Slc7a6os), mRNA	2.43442	up	0.0018615	66432	1440303_at	63.9598	62.2568
Slc9a6	solute carrier family 9 (sodium/hydrogen exchanger), member 6	3.44811	up	0.0297956	236794	1435009_at	281.799	269.742
Slc9a8	Solute carrier family 9 (sodium/hydrogen exchanger), member 8 (Slc9a8), transcript variant 1, mRNA	2.11639	down	0.0464854	77031	1431205_at	23.9011	24.8915
Slco2a1	ligand dependent nuclear receptor corepressor	2.10019	down	0.0346685	24059	1455121_at	733.629	722.848
Slco3a1	ubiquitin carboxyl-terminal esterase L3 (ubiquitin thiolesterase) /// ubiquitin carboxyl-terminal esterase L4	1.76621	up	0.0289541	108116	1449855_s_at	1470.03	1542.85
Smarcad1	SWI/SNF-related, matrix-associated actin-dependent regulator of chromatin, subfamily a, containing DEAD/H box 1	3.29339	up	0.0454089	13990	1435651_a_at	134.758	153.404
Smpd1	expressed sequence AA407782	2.19621	down	0.0266381	20597	1457452_at	13.7327	15.6362
Smyd1	SET and MYND domain containing 1	1.70428	down	0.0254762	12180	1441667_s_at	11.9341	12.5359
Snai1	RIKEN cDNA 9830134C10 gene	2.40945	down	0.0272005	20613	1456980_at	22.5856	33.5694
Snca	synuclein, alpha	1.70668	down	0.0485067	20617	1418493_a_at	24.0951	25.9138
Snhg6	small nucleolar RNA host gene (non-protein coding) 6	1.77524	up	0.0332493	73824	1436506_a_at	2504.15	2398.54
Snrpn /// Snurf	small nuclear ribonucleoprotein N /// SNRPN downstream reading frame	1.58299	up	0.0118262	20646 /// 84704	1415895_at	95.3854	104.625
Snx13	sorting nexin 13	1.67613	down	0.0408233	217463	1435251_at	1902.93	1858.98
Snx27	sorting nexin family member 27	2.32984	down	0.0211301	76742	1430037_at	590.824	607.8
Snx27	sorting nexin family member 27	1.69582	down	0.018664	76742	1433614_at	813.381	835.944
Snx29	sorting nexin 29	1.79254	up	0.00248506	74478	1426320_at	24.3521	25.242
Snx3	sorting nexin 3	1.60892	up	0.0321295	54198	1422480_at	1349.39	1304.27
Sox11	SRY-box containing gene 11	14.8697	up	0.0217864	20666	1429372_at	11.6499	33.4843
Sox11	cytochrome P450, family 26, subfamily b, polypeptide 1	4.31456	down	0.0477852	20666	1460011_at	44.7884	70.2072
Sp8	trans-acting transcription factor 8	1.68315	down	0.0326936	320145	1440519_at	12.7342	13.4524
Spa17	sperm autoantigenic protein 17	3.76887	down	0.0485624	20686	1417635_at	35.0425	70.5881
Spag16	sperm associated antigen 16	2.54914	up	0.00364443	66722	1441708_at	6.91699	8.94906
Spdya	speedy homolog A (Xenopus laevis)	3.62987	down	0.00926153	70891	1429470_at	96.5356	122.573
Sprr1b	small proline-rich protein 1B	1.74825	down	0.0399094	20754	1422672_at	10.4291	11.9275
Srf	serum response factor	2.88819	up	0.0105483	20807	1418256_at	98.4956	109.151
Srp72	signal recognition particle 72	3.16503	up	0.042764	66661	1428876_at	889.936	873.183
Srpk2	galactosidase, alpha	3.73284	up	0.0266085	20817	1449006_at	15.9347	23.4472
Srrm1	Serine/arginine repetitive matrix 1 (Srrm1), transcript variant 1, mRNA	2.18295	down	0.0301193	51796	1442330_at	693.42	677.145
Ssx2ip	synovial sarcoma, X breakpoint 2 interacting protein	3.49926	down	0.00408622	99167	1417514_at	26.4623	35.2707
St5	sdownpression of tumorigenicity 5	2.38421	down	0.0143572	76954	1428372_at	341.005	328.283
Stau1	staufen (RNA binding protein) homolog 1 (Drosophila)	1.58045	up	0.0460964	20853	1422766_at	454.977	492.751
Stk35	serine/threonine kinase 35	1.76837	down	0.0349331	67333	1439802_at	96.7055	123.738
Stk39	serine/threonine kinase 39, STE20/SPS1 homolog (yeast)	10.9448	up	0.00269405	53416	1431434_at	85.9346	91.4539
Stoml2	F-box protein 41	1.9909	up	0.0273459	66592	1456444_at	38.7016	37.7907
Ston2	stonin 2	3.33019	up	0.000647868	108800	1435657_at	50.7496	51.0447
Strbp	spermatid perinuclear RNA binding protein	2.35977	up	0.027467	20744	1421125_at	30.5332	34.8752
Strn3	Striatin, calmodulin binding protein 3 (Strn3), mRNA	1.66395	down	0.0282081	94186	1441266_at	650.372	637.644
Stx3	syntaxin 3	2.29143	down	0.023666	20908	1425530_a_at	19.3455	25.212
Sulf2	sulfatase 2	1.64942	down	0.0260764	72043	1430388_a_at	16.5738	16.6528
Sult2b1	sulfotransferase family, cytosolic, 2B, member 1	2.38321	up	0.0496161	54200	1417335_at	19.6741	23.0363
Syne2	synaptic nuclear envelope 2	2.51166	down	0.0265031	319565	1442285_at	40.9432	57.5964
Synj1	synaptojanin 1	3.4709	up	0.0091692	104015	1439997_at	11.0799	14.2291
Synpo	synaptopodin	13.1426	up	0.0486725	104027	1434089_at	167.998	161.386
Synpo2l	R-spondin 3 homolog (Xenopus laevis)	1.59438	down	0.0220186	68760	1455607_at	10.0444	10.1099
Sys1	SYS1 Golgi-localized integral membrane protein homolog (S. cerevisiae)	1.95638	up	0.047993	66460	1438206_a_at	743.839	752.201
Syt17	synaptotagmin XVII	1.78584	up	0.0149443	110058	1433909_at	10.3694	13.2176
Taf1	tissue factor pathway inhibitor	3.00495	up	0.0206475	270627	1451791_at	211.382	249.541
Taok3	integrin beta 2-like	2.07306	down	0.0236405	330177	1449829_at	29.3048	36.0265
Tceb1	expressed sequence C76628	3.78339	down	0.0446067	67923	1449765_at	24.8932	31.7502
Tcf7l2	transcription factor 7-like 2, T-cell specific, HMG-box	5.68174	down	0.0304416	21416	1429428_at	118.163	185.779
Tcfap2a	transcription factor AP-2, alpha	2.05724	up	0.0180635	21418	1421996_at	32.6994	38.7114
Tcfap2e	transcription factor AP-2, epsilon	2.12939	down	0.0134936	332937	1435205_at	24.4092	25.0171
Tead4	TEA domain family member 4	1.50135	down	0.0194011	21679	1426337_a_at	9.29988	9.62799
Tet1	tet oncogene 1	5.81138	up	0.0177833	52463	1429448_s_at	37.1322	42.3155
Tex12	testis expressed gene 12	1.77662	down	0.0026196	66654	1421183_at	8.86276	9.5732
Tex9	testis expressed gene 9	1.53244	down	0.0158176	21778	1421356_at	16.3012	16.2336
Tfdp2	ABI gene family, member 3	1.6346	up	0.00572764	211586	1452928_at	203.758	209.187
Tfpi		2.32616	down	0.0415357	21788	1446397_at	157.501	158.112
Tfpi		4.67	down	0.0415915	21788	1447237_at	10.6345	18.9886
Tgfb1i1	transforming growth factor beta 1 induced transcript 1	2.08774	down	0.0153743	21804	1418136_at	33.0275	39.2357
Tgfbi	similar to elongation factor SIII p15 subunit /// transcription elongation factor B (SIII), polypeptide 1	1.50316	up	0.0242327	21810	1452593_a_at	936.064	896.318
Thap7	THAP domain containing 7	1.75803	up	0.00987549	69009	1426429_at	21.5469	22.8369
Tia1	cytotoxic granule-associated RNA binding protein 1	5.02291	down	0.0114111	21841	1437934_at	180.03	173.805
Tial1	rhomboid, veinlet-like 2 (Drosophila)	1.95329	down	0.0466322	21843	1445233_at	27.124	33.1509
Tiam1	T-cell lymphoma invasion and metastasis 1	2.21328	up	0.00172963	21844	1444373_at	16.4998	21.4185
Timm10	translocase of inner mitochondrial membrane 10 homolog (yeast) /// translocase of inner mitochondrial membrane 13 homolog (yeast)	2.7538	up	0.03827	30059	1417499_at	556.383	627.567
Tlcd1	TLC domain containing 1	2.077	up	0.0172789	68385	1436404_at	261.578	264.295
Tlr6	toll-like receptor 6	3.00614	down	0.00563837	21899	1421352_at	106.686	169.462
Tm9sf4	transmembrane 9 sdownerfamily protein member 4	1.56646	up	0.0331107	99237	1423204_at	48.4085	53.0217
Tmcc1	Transmembrane and coiled coil domains 1, mRNA (cDNA clone IMAGE:3968813)	2.47681	down	0.0404425	330401	1441370_at	67.9288	72.7861
Tmed3	transmembrane emp24 domain containing 3	3.39044	up	0.0196546	66111	1416108_a_at	798.768	827.875
Tmeff2	transmembrane protein with EGF-like and two follistatin-like domains 2	3.04395	up	0.0408194	56363	1419073_at	36.2734	54.867
Tmem107	transmembrane protein 107	1.6692	down	0.00369388	66910	1429495_at	9.26024	10.0338
Tmem116	transmembrane protein 116	1.73066	up	0.0239975	77462	1425318_a_at	47.784	62.6601
Tmem151b	transmembrane protein 151B	1.57389	up	0.0324266	210573	1434199_at	21.2036	24.375
Tmem158	transmembrane protein 158	2.90848	up	0.0234734	72309	1428074_at	462.14	436.849
Tmem182	transmembrane protein 182	1.62182	down	0.0260127	381339	1428899_at	19.9197	21.1131
Tmem184a	transmembrane protein 184a	2.09416	down	0.0433184	231832	1424477_at	12.9097	14.5619
Tmem219	transmembrane protein 219	1.76565	up	0.0231641	68742	1430505_at	239.238	246.385
Tmem33	transmembrane protein 33	2.31853	up	0.0322395	67878	1436028_at	388.53	416.824
Tmem43	transmembrane protein 43	1.87754	up	0.0303929	74122	1426434_at	239.68	255.79
Tmem57	transmembrane protein 57	1.53624	down	0.0351345	66146	1428884_at	488.072	507.567
Tmem98	transmembrane protein 98	1.54973	down	0.0495215	103743	1424133_at	11.0201	11.0964
Tmsb15a	thymosin-like 8	1.65646	up	0.0468872	78478	1432566_at	69.097	71.3868
Tnnc1	troponin C, cardiac/slow skeletal	1.52568	up	0.0118846	21924	1418370_at	17.7485	20.1403
Tnnt2	troponin T2, cardiac	8.63108	up	0.04217	21956	1418726_a_at	6.87081	23.2042
Tnpo2	transportin 2 (importin 3, karyopherin beta 2b)	1.69388	down	0.00738311	212999	1425593_at	47.3589	49.5074
Tnrc4	family with sequence similarity 152, member B	1.69983	up	0.0469987	78784	1460689_at	525.772	527.376
Tnrc6b	trinucleotide repeat containing 6b	1.81695	down	0.0253128	213988	1426545_at	497.258	482.869
Tollip	toll interacting protein	2.77244	up	0.0354044	54473	1423048_a_at	41.7057	42.3219
Tpcn1		1.81387	up	0.0412104	252972	1449601_x_at	8.7315	13.1539
Tpp2	tripeptidyl peptidase II	1.82936	down	0.0110159	22019	1430575_a_at	1207.56	1311.16
Tpp2	tripeptidyl peptidase II	1.72663	down	0.0309319	22019	1430576_at	768.683	837.879
Tra2b	ATPase, class I, type 8B, member 1	1.74037	up	0.0132028	20462	1455396_at	8.93995	8.65286
Traf6		2.0107	up	0.0166824	22034	1457605_at	20.9171	48.3335
Trim69	tripartite motif-containing 69	2.04097	down	0.0422988	70928	1418757_at	20.6638	22.2321
Trip12	solute carrier family 39 (zinc transporter), member 14	6.06081	up	0.0174043	14897	1457770_at	56.5245	60.0995
Trmt5	chemokine (C-X-C motif) ligand 13	2.68291	up	0.0428272	76357	1448859_at	50.2116	77.9216
Tsc22d1	TSC22 domain family, member 1	1.8834	down	0.00726895	21807	1439111_at	122.954	145.551
Tsepa	RIKEN cDNA E430004N04 gene	2.61481	down	0.041032	210757	1439719_at	310.13	329.336
Tsga14	testis specific gene A14	1.80906	down	0.0181222	83922	1443792_at	19.5127	24.1114
Tspan33	RAB1, member RAS oncogene family	2.9337	up	0.040917	232670	1457537_at	140.294	205.528
Tssk4	testis-specific serine kinase 4	3.32974	down	0.0368546	71099	1432101_a_at	36.5456	43.3208
Ttc14	tetratricopeptide repeat domain 14	1.92087	down	0.0299234	67120	1437878_s_at	643.174	641.846
Ttc3	tetratricopeptide repeat domain 3	2.12902	down	0.00185987	22129	1416483_at	1238.64	1371.41
Ttc7		2.331	up	0.0134266	225049	1446905_at	28.9102	33.1291
Ttf1	transcription termination factor, RNA polymerase I	4.65549	down	0.025802	22130	1440044_at	601.891	555.74
Ttll10	tubulin tyrosine ligase-like family, member 10	3.49415	down	0.0298361	330010	1431309_at	34.8161	35.3643
Tuba4a	tubulin, alpha 4A	1.61823	down	0.0317367	22145	1417375_at	75.3789	78.4407
Tubb6	tubulin, beta 6	3.25686	up	0.0427561	67951	1416431_at	105.271	117.597
Tubd1	tubulin, delta 1	2.99655	down	0.0149952	56427	1421748_a_at	174.975	192.908
Tubgcp3	tubulin, gamma complex associated protein 3	1.57227	down	0.0261063	259279	1426707_at	847.988	921.384
Tufm	Tu translation elongation factor, mitochondrial	3.41655	up	0.0400557	233870	1433952_at	253.566	277.146
Tufm		1.69203	down	0.0323869	233870	1447379_at	303.253	328.375
Tufm	arginine/serine-rich coiled-coil 1	2.27327	up	0.022341	233870	1459958_at	20.1595	27.6581
Tulp3	tubby-like protein 3	1.84891	down	0.0365268	22158	1418251_at	40.234	46.0586
Txlnb	taxilin beta	1.54505	up	0.0394974	378431	1418952_at	23.2198	24.4354
Txndc2	thioredoxin domain containing 2 (spermatozoa)	1.50536	up	0.0142157	213272	1437266_at	16.5236	17.7262
Tyms	thymidylate synthase	1.59506	up	0.0193696	22171	1442192_at	25.7654	25.9991
Uba6	ubiquitin-like modifier activating enzyme 6	1.57087	up	0.0256752	231380	1428945_at	1354.05	1303.21
Ubn2	ubinuclein 2	2.00982	down	0.0232281	320538	1430056_at	30.8537	35.0234
Uchl3 /// Uchl4	cDNA sequence BC023969	2.79007	down	0.0338418	50933 /// 93841	1445226_at	20.3442	25.8976
Uchl4	ubiquitin carboxyl-terminal esterase L4	1.61205	down	0.0028769	93841	1421766_at	8.05254	8.94291
Ugp2	UDP-glucose pyrophosphorylase 2	1.58151	up	0.0150251	216558	1426460_a_at	477.683	508.539
Ulbp1	UL16 binding protein 1	1.63531	down	0.0251057	77777	1431178_at	60.096	62.5019
Unc5cl	unc-5 homolog C (C. elegans)-like	1.60108	up	0.0123792	76589	1429950_at	245.711	270.855
Upk3a		3.80279	up	0.0292157	22270	1459530_at	109.318	125.311
Uqcrq	bromodomain adjacent to zinc finger domain, 2B	1.56949	up	0.045123	22272	1448007_at	460.108	544.471
Urod	uroporphyrinogen decarboxylase	1.88178	down	0.0178615	22275	1417206_at	1598.03	1636.03
Usp14	ubiquitin specific peptidase 14	1.52228	up	0.0317901	59025	1416208_at	597.467	646.276
Usp15	fragile X mental retardation syndrome 1 homolog	1.96484	up	0.00912641	14479	1452550_a_at	54.1115	58.6005
Usp2	ubiquitin specific peptidase 2	3.60218	up	0.0201567	53376	1417168_a_at	26.3485	55.8132
Usp31	ubiquitin specific peptidase 31	2.55502	down	0.00270629	76179	1419828_at	60.0278	57.4266
Utf1	undifferentiated embryonic cell transcription factor 1	1.94158	up	0.0420802	22286	1443786_at	37.147	43.9875
Utp23	UTP23, small subunit (SSU) processome component, homolog (yeast)	2.12057	up	0.0146579	78581	1435806_at	325.897	358.054
Utrn	utrophin	2.04448	down	0.00375405	22288	1427569_a_at	130.677	132.651
V1rc7	nuclear prelamin A recognition factor	1.57227	down	0.0365366	113864	1451677_at	165.032	190.605
Vamp1	RIKEN cDNA E130112N10 gene /// vesicle-associated membrane protein 1	2.51596	up	0.0156299	22317	1421862_a_at	46.9732	50.5694
Vapa	patched domain containing 1	1.64199	up	0.0251084	30960	1445703_at	6.78391	7.27752
Vash1	vasohibin 1	1.50737	down	0.0465713	238328	1435195_at	9.26243	9.42333
Vegfc	vascular endothelial growth factor C	2.22322	down	0.0314043	22341	1440739_at	7.86039	9.83062
Wap	solute carrier family 38, member 7	2.01992	down	0.025282	22373	1455295_at	330.788	376.926
Wars2	tryptophanyl tRNA synthetase 2 (mitochondrial)	3.05751	down	0.0370775	70560	1429279_at	43.4534	47.8584
Was	Wiskott-Aldrich syndrome homolog (human)	1.50416	down	0.0145478	22376	1419631_at	517.789	506.382
Wdr4	WD repeat domain 4	1.97819	down	0.00142722	57773	1423139_at	49.4346	47.1257
Wdr66	WD repeat domain 66	2.03762	down	0.0376148	269701	1433063_at	72.8772	88.3709
Wdr68	WD repeat domain 68	2.12514	up	0.0236747	71833	1429151_at	1887.99	2200.57
Wee2	WEE1 homolog 2 (S. pombe)	2.27318	down	0.0132103	381759	1436751_at	7.08414	8.39607
Whamm	WAS protein homology region 2 domain containing 1	3.04256	up	0.0462762	434204	1438433_at	173.548	191.512
Wwc2	WW, C2 and coiled-coil domain containing 2	1.74992	down	0.0208263	52357	1417196_s_at	12.8378	17.2798
Wwtr1	WW domain containing transcription regulator 1	1.54875	down	0.0322736	97064	1417818_at	12.116	12.281
Xpo4	exportin 4	2.31686	up	0.0290946	57258	1421054_at	465.12	450.468
Xpo4	exportin 4	3.15524	down	0.0329615	57258	1430797_at	62.524	73.4312
Xpo7	exportin 7	3.11057	down	0.0137428	65246	1435814_at	59.9805	66.899
Xpo7	exportin 7	2.75618	down	0.0144675	65246	1443089_at	128.559	141.395
Xrcc6	X-ray repair complementing defective repair in Chinese hamster cells 6	1.71737	down	0.0386092	14375	1428504_at	46.8468	45.4928
Zbtb10	zinc finger and BTB domain containing 10	2.73262	up	0.0227978	229055	1436067_at	159.033	167.585
Zbtb20	zinc finger and BTB domain containing 20	1.53628	down	0.024121	56490	1437065_at	296.362	305.665
Zbtb3	zinc finger and BTB domain containing 3	1.63912	up	0.00772472	75291	1427106_at	31.9782	43.1328
Zbtb7a	Zinc finger and BTB domain containing 7a (Zbtb7a), mRNA	1.73427	down	0.0425367	16969	1437255_at	145.528	138.038
Zc3h12a	zinc finger CCCH type containing 12A	1.7008	down	0.0108786	230738	1443993_at	53.8693	59.0753
Zcchc8	zinc finger, CCHC domain containing 8	1.88928	down	0.0187461	70650	1423755_at	1467.78	1340.34
Zfp106	zinc finger protein 106	3.94968	up	0.00248725	20402	1425097_a_at	96.9253	106.829
Zfp106	zinc finger protein 106	3.10542	up	0.0204569	20402	1425098_at	51.8239	58.1712
Zfp185	zinc finger protein 185	1.79548	down	0.0140801	22673	1420943_at	10.7255	11.1714
Zfp2	RIKEN cDNA A230091C14 gene	3.28727	up	0.0340543	22678	1447035_at	99.1069	101.63
Zfp277	zinc finger protein 277	2.46124	down	0.0477384	246196	1443362_at	250.189	245.54
Zfp30	cullin 5	2.8051	up	0.0335251	22693	1452722_a_at	332.724	326.263
Zfp318	zinc finger protein 318	2.74151	down	0.00566995	57908	1421479_at	20.9932	22.4179
Zfp398	zinc finger protein 398	1.94763	up	0.0381802	272347	1430626_at	24.9918	26.9661
Zfp433	RIKEN cDNA 1700123A16 gene	1.61023	up	0.0159889	73610	1431180_at	29.7384	30.56
Zfp568	zinc finger protein 568	1.73867	down	0.0472595	243905	1435091_at	331.859	302.964
Zfp59	zinc finger protein 59	2.93661	up	0.0354274	22717	1444779_s_at	175.719	177.456
Zfp64	zinc finger protein 64	2.06157	up	0.0313914	22722	1440251_s_at	70.0732	72.4553
Zfp689		1.93937	up	0.0491031	71131	1453781_at	60.9907	67.3371
Zfp708	CDNA sequence BC038328, mRNA (cDNA clone IMAGE:1531884)	1.52581	down	0.00329262	432769	1439751_at	79.6378	78.1778
Zfp712	PREDICTED: Mus musculus zinc finger protein 712, transcript variant 1 (Zfp712), mRNA	1.81056	down	0.0107991	78251	1440778_x_at	47.0736	45.8624
Zfp719	zinc finger protein 719	4.38933	down	0.0270815	210105	1443985_at	123.07	186.654
Zfp788	RIKEN cDNA 2810426N06 gene	9.82253	up	0.0479497	67607	1429371_at	204.65	214.646
Zfp809	zinc finger protein 809	6.39767	up	0.0320914	235047	1440890_a_at	442.357	514.334
Zfp820	zinc finger protein 820	2.22748	up	0.00487532	75424	1425775_at	5.97512	7.80956
Zfp93	Zinc finger protein 93, mRNA (cDNA clone MGC:5985 IMAGE:3496816)	1.99909	down	0.0142001	22755	1441876_x_at	9.39757	10.4666
Zg16	RIKEN cDNA 1810010M01 gene	2.63599	down	0.00298984	69036	1434137_x_at	72.7469	137.957
Zmiz1	zinc finger, MIZ-type containing 1	3.93117	down	0.00072698	328365	1441823_at	23.6014	25.047
Zmym3	zinc finger, MYM-type 3	2.47111	down	0.014873	56364	1417794_at	563.391	587.53
Zrsr2	zinc finger (CCCH type), RNA binding motif and serine/arginine rich 2	1.67819	up	0.0205932	22184	1421128_at	16.7958	18.6709
		2.09009	down	0.0336673		1419887_at	29.5821	29.0932
		1.51262	down	0.0460069		1420212_at	7.91815	8.49319
		2.94697	down	0.0101248		1420514_at	23.0977	27.8093
		1.59252	up	0.0478686		1427648_at	20.7678	21.9533
		1.83312	down	0.0319387		1427649_at	15.9645	18.5227
		3.73564	up	0.00103076		1428317_at	48.0679	56.3249
		2.15615	up	0.0296674		1430477_s_at	16.7379	22.8023
		1.51228	up	0.0236051		1434099_at	16.6838	17.2417
		6.02188	down	0.0394703		1435758_at	13.9803	20.3844
		3.49449	down	0.00196465		1436092_at	165.559	165.947
		2.13461	up	0.00572417		1436104_a_at	31.5352	35.4856
		1.54154	down	0.018559		1436636_at	218.98	227.632
		1.54597	down	0.0346656		1437505_at	17.8095	18.3306
		6.55275	down	0.0187522		1437625_at	41.9879	88.6206
		2.27996	down	0.0320275		1437821_at	156.457	169.206
		1.77279	down	0.0196897		1437954_at	29.8811	32.2241
		1.87512	down	0.0181866		1438066_at	29.4459	37.8601
		2.00708	down	0.027526		1438068_at	9.7555	10.7492
		2.66282	down	0.0386688		1438265_at	503.014	607.759
		3.92492	down	0.0237426		1438471_at	86.096	98.6663
		1.70778	up	0.0147998		1439292_at	51.9411	57.0408
		1.78229	down	0.00395688		1439522_at	12.8294	13.4017
		3.07936	down	0.0286473		1439554_at	124.508	155.229
		3.6566	up	0.00937767		1439655_at	57.3495	78.0636
		5.43905	up	0.00776001		1439667_at	81.411	98.4941
		1.54473	down	0.0499964		1439820_at	18.3902	17.3121
		2.08962	up	0.0225557		1439928_at	42.3227	52.1639
		1.84598	up	0.0345012		1439951_at	10.6972	11.7233
		5.21004	down	0.0205097		1440080_at	33.5037	46.6154
		1.58119	up	0.0188928		1440101_at	7.27705	9.5025
		2.49687	down	0.0496337		1440135_at	10.9249	13.1965
		1.64654	down	0.04318		1440161_at	13.0072	13.1107
		2.24364	up	0.0198947		1440205_at	64.1913	69.4567
		2.51319	down	0.0415394		1440351_at	172.315	201.878
		1.50545	up	0.00709063		1440360_at	1262.79	1212.23
		1.55743	down	0.03032		1440374_at	14.0259	18.8644
		4.38858	down	0.045739		1440404_at	459.643	405.784
		1.84887	down	0.00110992		1440425_at	8.16204	10.5926
		1.50266	down	0.0214562		1440434_at	923.72	946.309
		2.69886	up	0.007462		1440560_at	74.5215	84.8633
		1.80358	down	0.0418403		1440567_at	276.702	288.667
		2.08626	down	0.0419696		1440892_at	363.946	429.725
		2.06552	down	0.0245463		1440982_at	171.389	172.602
		2.4367	down	0.0450045		1440988_at	32.0445	41.4148
		2.42948	down	0.0271503		1441013_at	48.103	51.5419
		1.7698	up	0.0223618		1441041_at	401.519	401.852
		3.50347	down	0.0233574		1441052_at	73.3832	93.6701
		1.93076	down	0.0485716		1441053_at	53.5935	58.0388
		3.13492	down	0.00273444		1441072_at	13.8022	18.8223
		3.20454	up	0.00278073		1441119_at	30.9283	60.9503
		2.1602	up	0.00667663		1441130_at	11.506	21.1258
		1.90343	down	0.0177539		1441135_at	122.382	132.857
		1.94758	up	0.0431372		1441219_at	204.029	260.172
		1.589	up	0.0444052		1441247_at	16.1704	19.6475
		3.52021	down	0.0108004		1441268_at	81.9283	86.6009
		2.60661	up	0.0367028		1441284_at	44.2345	56.3709
		2.15664	down	0.00795783		1441323_at	88.4513	113.216
		2.07854	down	0.0383996		1441343_at	40.5044	49.5355
		1.85963	down	0.0492705		1441413_at	69.8556	69.1638
		1.51265	down	0.0116796		1441517_at	6.66895	6.77001
		1.78551	down	0.0326962		1441532_at	15.1886	14.9428
		1.64823	down	0.0235825		1441586_at	103.757	116.199
		1.63143	up	0.00703582		1441596_at	17.9511	18.5734
		1.5858	down	0.0229968		1441677_at	3029.6	3086.55
		1.60546	down	0.0493432		1441692_at	12.4233	13.3278
		7.11196	up	0.000951519		1441694_at	13.2692	25.3019
		7.09999	down	0.020636		1441726_at	75.8633	93.693
		2.21219	down	0.0198439		1441740_at	323.533	319.579
		1.70484	down	0.0166944		1441789_at	121.293	136.175
		1.73551	down	0.0338837		1441934_at	8.36414	13.2855
		1.61	down	0.0172055		1442087_at	423.366	418.123
		3.12398	up	0.0218178		1442127_at	41.6749	50.8567
		1.67481	down	0.0378788		1442184_at	17.6471	18.3302
		1.79785	down	0.0472387		1442188_at	231.234	251.861
		1.61965	down	0.00338627		1442259_at	29.4825	34.6949
		2.72898	up	0.0299758		1442286_at	19.7561	24.1106
		3.13154	up	0.0347297		1442303_at	186.231	177.194
		1.96188	up	0.0226458		1442322_at	11.1326	12.84
		1.53429	down	0.0269506		1442361_at	9.21531	9.5192
		2.68578	up	0.00851788		1442405_at	36.2033	35.7228
		2.67318	up	0.0343888		1442505_at	12.5743	14.5201
		2.34363	up	0.0213554		1442587_at	10.7311	16.6986
		2.26939	up	0.0307421		1442626_at	84.2735	103.361
		2.66048	down	0.0479827		1442629_at	189.249	207.847
		1.51718	down	0.00576473		1442634_at	9.27741	9.81481
		1.74642	down	0.00498781		1442651_at	37.8359	44.5586
		3.33633	down	0.0360746		1442709_at	10.2326	15.3411
		1.76245	down	0.0149319		1442738_at	190.551	188.874
		1.57794	down	0.0265645		1442781_at	37.4235	37.851
		1.84489	up	0.0428721		1442803_at	202.367	197.095
		2.25131	up	0.0343259		1442813_at	7.03892	8.81228
		1.98504	up	0.0411243		1442839_at	146.935	154.885
		9.94832	down	0.0300706		1442867_at	46.7005	75.5787
		1.756	down	0.0146683		1442880_at	8.72228	13.6665
		1.53457	up	0.0367215		1442907_at	30.0583	29.0635
		1.54243	down	0.00330215		1442976_at	5.95449	6.37063
		1.82067	up	0.0203199		1442986_at	107.856	118.579
		1.63929	down	0.0169133		1443038_at	169.186	161.352
		6.54535	down	0.016223		1443061_at	25.4306	51.7627
		2.40981	down	0.0356413		1443074_at	75.8933	70.4664
		1.50834	up	0.0188734		1443093_at	14.1695	13.6678
		2.04981	down	0.0180564		1443153_at	93.2447	104.483
		2.81961	down	0.00709146		1443169_at	278.777	330.486
		4.50078	down	0.0174601		1443171_at	16.3103	20.2778
		2.77329	down	0.0246504		1443233_at	190.914	234.979
		2.57561	up	0.0285938		1443237_at	10.7297	24.9614
		1.50232	up	0.043775		1443253_at	12.7626	15.4935
		1.83777	up	0.0291722		1443303_at	13.647	15.2425
		2.15602	down	0.0490089		1443305_at	14.8722	17.7267
		1.6156	down	0.0432439		1443307_at	76.3972	73.0049
		2.97113	down	0.0137661		1443346_at	142.865	144.123
		2.01896	up	0.0108097		1443356_at	10.8476	11.9594
		2.07097	down	0.0150003		1443393_at	151.083	158.025
		1.98782	down	0.0329334		1443452_at	87.4172	99.7571
		2.43782	up	0.00071888		1443500_at	86.8702	106.783
		4.19816	down	0.0483609		1443530_at	61.3996	59.3652
		2.15386	down	0.0480734		1443533_at	346.321	356.04
		1.52943	down	0.0320021		1443599_at	17.0478	17.2923
		2.25936	up	0.0154104		1443604_at	64.9745	72.4372
		1.57681	down	0.000488209		1443605_at	9.81183	9.9778
		1.56366	down	0.0160133		1443730_at	17.8694	16.9378
		4.84195	up	0.0360685		1443821_at	128.709	147.596
		1.73148	down	0.0200707		1444034_at	91.2814	120.174
		2.22917	up	0.0481862		1444048_at	203.634	181.583
		2.21981	up	0.0238499		1444069_at	27.6243	37.2599
		1.51065	down	0.0277634		1444121_at	10.0511	10.7138
		1.99785	down	0.0189471		1444246_at	355.314	377.405
		3.14893	up	0.0193309		1444265_at	64.1602	76.0978
		2.58288	up	0.0339878		1444349_at	100.398	134.038
		2.57559	down	0.0498321		1444490_at	46.6943	55.8685
		3.75951	up	0.0126379		1444545_at	109.173	149.562
		2.34137	down	0.00327555		1444574_at	201.881	202.044
		2.74072	down	0.0153928		1444601_at	77.3742	87.4605
		2.56987	up	0.00129561		1444704_at	22.9245	24.7291
		2.57768	down	0.0174433		1444728_at	53.0438	56.1342
		3.60781	up	0.0466226		1444732_at	37.2619	44.016
		2.44305	down	0.0128244		1444761_at	24.1762	24.7507
		1.76128	up	0.0377485		1444783_at	18.1929	21.7736
		3.1155	down	0.0277483		1444787_at	190.38	224.401
		2.87986	down	0.0359421		1444788_x_at	186.086	205.568
		3.15585	down	0.0132332		1444810_at	35.8645	38.1461
		1.68341	down	0.0210461		1444852_at	12.0643	12.205
		2.60628	down	0.0342539		1444863_at	158.582	171.428
		2.72106	up	0.0491277		1445010_at	53.3496	67.3285
		2.20941	up	0.00664548		1445065_at	7.87703	9.45738
		3.01438	up	0.0374333		1445088_at	39.33	49.9228
		1.53246	up	0.00404993		1445113_at	10.537	11.3902
	RIKEN cDNA 2700012I20 gene	2.51599	up	0.00675663		1445170_at	28.6631	37.8515
	echinoderm microtubule associated protein like 5	3.05372	down	0.0340351		1445181_at	178.804	169.335
	Rap guanine nucleotide exchange factor (GEF) 5	1.89671	up	0.0010021		1445255_at	12.2221	12.9193
		1.53026	down	0.00621486		1445256_at	7.25614	8.78124
		2.38637	down	0.036436		1445300_at	90.9693	93.0959
	mahogunin, ring finger 1	1.56928	down	0.0403877		1445304_at	52.2828	71.476
	hypothetical protein LOC100044920	1.86804	down	0.0240903		1445386_at	9.054	10.0984
		5.7811	down	0.00301445		1445405_at	332.236	323.901
	coiled-coil domain containing 73	4.99248	up	0.0102698		1445412_at	19.8595	48.7397
	GTP-binding protein 8 (putative)	4.13938	up	0.00986126		1445419_at	27.6995	30.5056
		4.43145	down	0.0201131		1445429_at	26.8203	32.3929
		2.42254	up	0.0073985		1445527_at	28.9344	32.1305
	jumonji, AT rich interactive domain 1A (Rbp2 like)	1.5953	up	0.0430181		1445541_at	11.6674	13.0445
		1.92334	down	0.0238672		1445598_at	590.459	616.078
	RIKEN cDNA 9130014G24 gene	1.66706	down	0.00503306		1445639_at	10.7921	14.4797
		2.37249	down	0.011781		1445652_at	30.0219	37.4434
		2.0201	up	0.0450945		1445665_at	361.826	362.491
	RIKEN cDNA 3110021A11 gene	2.47192	up	0.0202727		1445708_x_at	87.2623	111.413
		1.57292	down	0.0212822		1445730_at	12.6025	14.397
		2.5868	up	0.0215844		1445771_at	8.61012	12.0593
		1.81196	down	0.0135554		1445789_at	52.7164	53.5818
		3.39854	up	0.0192555		1445804_at	8.53819	16.5327
	family with sequence similarity 178, member A	2.58027	up	0.0168049		1445856_at	30.7652	37.9503
	Transcription factor Dp 2, mRNA (cDNA clone MGC:176041 IMAGE:9055692)	1.55112	down	0.0375646		1445873_at	16.167	18.0784
	CD300 antigen like family member B	1.7258	down	0.0444498		1445882_at	19.1554	18.909
	Nuclear respiratory factor 1, mRNA (cDNA clone MGC:5646 IMAGE:3496661)	2.76356	down	0.00293098		1445914_at	222.168	252.52
	membrane-associated ring finger (C3HC4) 6	2.59816	down	0.0041578		1445928_at	135.768	150.698
		3.92472	down	0.00672397		1445959_at	16.1126	48.3571
		2.33622	down	0.00338507		1446002_at	11.6951	16.6842
		1.9519	up	0.0474713		1446007_at	30.7686	34.1637
	solute carrier family 38, member 3	1.73292	down	0.0269912		1446013_at	41.8484	41.7498
		1.91253	down	0.0219323		1446024_at	8.85482	10.5458
		2.90227	down	0.0322461		1446027_at	67.1625	78.5242
		2.40958	up	0.0359174		1446132_at	68.1547	77.3761
		5.34806	down	0.0437739		1446138_at	43.8121	67.8506
		2.56716	up	0.00464017		1446277_at	15.0963	23.247
		1.75834	down	0.00942314		1446278_at	180.483	233.019
	metastasis sdownpressor 1	1.60962	down	0.0317206		1446284_at	8.66074	8.82977
	expressed sequence C78692	2.56293	down	0.0134145		1446288_at	344.974	349.559
	AT rich interactive domain 4B (RBP1-like)	3.54646	down	0.0283585		1446317_at	145.469	140.406
		1.75678	down	0.0335035		1446328_at	14.7801	15.0593
	ribosomal protein S6 kinase, polypeptide 1	1.82582	down	0.0431892		1446376_at	69.5212	70.4436
		3.49232	up	0.000411547		1446383_at	8.68381	15.6499
	Churchill domain containing 1, mRNA (cDNA clone IMAGE:4036565)	2.23626	down	0.042815		1446402_at	172.985	217.29
		1.94154	down	0.0443611		1446428_at	9.18734	10.8562
		1.53727	down	0.0196035		1446452_at	33.2685	36.2923
		1.58871	up	0.0146161		1446454_at	23.4055	39.0371
		2.20402	up	0.0488753		1446489_at	54.6565	74.0756
		4.40943	up	0.000769821		1446495_at	28.762	36.0399
	RIKEN cDNA A730091E23 gene	1.98602	down	0.0346977		1446519_at	10.2881	12.4248
	tetratricopeptide repeat domain 7	2.08399	up	0.00571744		1446522_at	46.0401	58.6304
		1.84349	up	0.0356425		1446568_at	84.923	78.3563
		5.28902	down	0.0130088		1446603_at	24.1326	32.7001
		2.82623	up	0.0374457		1446621_at	61.8998	72.1722
		1.64192	down	0.0284463		1446627_at	22.2886	33.1284
		1.74207	down	0.00979417		1446653_at	18.9179	23.8593
		1.65981	down	0.00429114		1446654_at	15.4459	16.3797
	ATP-binding cassette, sub-family A (ABC1), member 13	1.90807	up	0.025829		1446715_at	8.55676	9.12686
		2.67867	up	0.0362392		1446722_at	172.239	190.75
	RIKEN cDNA 2010007H06 gene	2.08379	down	0.00526309		1446748_at	53.0865	62.1217
	imprinted and ancient	2.02327	up	0.00440082		1446751_s_at	71.3903	77.0231
		1.66367	down	0.0144712		1446755_at	54.69	64.229
		3.19057	up	0.0223479		1446793_at	13.7473	21.7847
	RIKEN cDNA 3010026O09 gene, mRNA (cDNA clone MGC:41012 IMAGE:1315017)	1.86292	up	0.0165667		1446800_at	12.7777	12.4638
		4.3984	down	0.0309626		1446818_at	33.5272	52.1012
		2.10955	up	0.0101524		1446849_at	19.0785	19.9184
		1.51371	down	0.0127333		1446869_at	9.04375	9.33099
	Tnf receptor-associated factor 6	3.35925	up	0.00374814		1446940_at	37.3352	38.1497
		1.68115	down	0.00427569		1447021_at	22.5745	22.1007
		1.57871	down	0.0188911		1447029_at	19.9039	21.3974
	pleckstrin homology domain interacting protein	1.759	down	0.010839		1447037_at	6.61438	7.32667
	thyroid hormone receptor interactor 12	2.18064	down	0.0420735		1447073_at	8.08935	9.1764
		1.79217	down	0.0112165		1447088_at	23.8943	28.7161
		1.52705	down	0.0236984		1447135_at	11.5255	11.5072
	Expressed sequence AI317237, mRNA (cDNA clone IMAGE:5354634)	2.20928	down	0.0421975		1447191_at	263.656	276.906
		1.99103	down	0.0329418		1447195_at	33.1901	53.167
	neurexin I	1.76505	down	0.000947961		1447216_at	45.7405	44.5379
		2.05694	up	0.0236613		1447221_x_at	6.86647	9.20218
		5.24209	up	0.000583996		1447231_at	21.1643	45.688
		3.57109	down	0.04646		1447239_at	25.1256	47.0242
	ATPase, class V, type 10A	1.57174	up	0.0231184		1447272_s_at	326.133	316.385
		3.51081	up	0.0110779		1447285_at	97.1919	118.869
		2.56742	up	0.014222		1447286_at	61.7392	79.123
	F-box protein 27	1.67949	up	0.00102671		1447296_at	10.4244	12.1645
		2.1664	down	0.0296093		1447318_at	12.7055	13.2972
		3.24643	down	0.0094063		1447328_at	91.9253	233.104
		3.09632	down	0.0373035		1447388_at	123.933	146.464
	predicted gene, 100043833 /// predicted gene, ENSMUSG00000071497 /// predicted gene, ENSMUSG00000071868 /// similar to nuclear transport factor 2 /// nuclear transport factor 2	1.53758	up	0.0187902		1447440_at	13.193	14.768
	coiled-coil domain containing 66	1.6812	down	0.0402179		1447469_at	283.176	302.724
	cut-like homeobox 2	1.78916	up	0.00202549		1447500_at	18.541	25.38
	RIKEN cDNA 1700094D03 gene	1.8972	down	0.0408975		1447556_x_at	513.196	507.576
		2.42045	up	0.0081829		1447561_at	41.2934	39.4827
	RIKEN cDNA 2010001K21 gene	1.54262	down	0.027262		1447576_at	17.2196	17.9527
	aquaporin 11	1.60702	down	0.0124524		1447606_x_at	9.93466	10.4245
	synaptopodin 2-like	1.78371	down	0.0363666		1447657_s_at	35.472	37.0281
	LIM domain containing 2	1.63522	up	0.0407638		1447766_x_at	48.4711	52.3683
	RNA (guanine-9-) methyltransferase domain containing 2	3.31201	up	0.0337743		1447781_s_at	152.157	183.761
	solute carrier family 25, member 39	1.70197	up	0.00558877		1447783_x_at	162.58	172.167
	guanine nucleotide binding protein, alpha 14	2.76357	down	0.029382		1447791_s_at	43.5954	46.8076
	myotubularin related protein 7	1.62487	up	0.0160703		1447831_s_at	26.7329	28.0565
	mutS homolog 2 (E. coli)	1.57782	down	0.00127615		1447888_x_at	19.2496	20.3798
		2.07085	up	0.00874499		1447968_at	12.8012	17.1268
	TAO kinase 3	1.66926	down	0.0491664		1448019_at	3915.3	3872.77
	chromodomain helicase DNA binding protein 7	1.51524	down	0.0264747		1448026_at	4278.61	4094.12
	NECAP endocytosis associated 1	1.65603	down	0.032806		1448106_at	1966.74	1785.85
	transforming growth factor, beta induced	7.54186	up	0.0451507		1448123_s_at	15.9829	53.9504
	seven in absentia 2	3.25022	up	0.00156323		1448171_at	90.6956	89.0006
	matrix metallopeptidase 9	2.5641	down	0.0175215		1448291_at	40.1366	60.6613
	vesicle-associated membrane protein, associated protein A	2.7303	up	0.0158491		1448349_at	27.5996	28.3538
	whey acidic protein	1.89262	down	0.0215516		1448386_a_at	25.9167	25.0508
	gamma-glutamyltransferase 1	2.4857	down	0.00532082		1448485_at	39.2683	42.9434
	EF hand domain containing 1	2.20206	up	0.0163066		1448507_at	16.0718	17.8668
	carcinoembryonic antigen-related cell adhesion molecule 10	3.47167	down	0.0409957		1448573_a_at	14.0522	47.8213
	arginine/serine-rich coiled-coil 1	5.4785	down	0.0151363		1448584_at	398.646	407.934
	serine/arginine-rich protein specific kinase 2	1.55953	up	0.0379032		1448603_at	193	196.467
	cyclin D1	1.81972	down	0.0448249		1448698_at	319.3	377.315
	glutaryl-Coenzyme A dehydrogenase	2.18425	down	0.0229904		1448717_at	352.093	359.117
	RAN guanine nucleotide release factor	1.87438	up	0.0143849		1448740_at	204.514	214.873
	snail homolog 1 (Drosophila)	1.70085	down	0.037411		1448742_at	18.681	18.2987
	growth factor receptor bound protein 2-associated protein 1	1.59967	up	0.0104826		1448814_at	6.85464	7.47283
	colony stimulating factor 1 (macrophage)	1.88257	down	0.0371833		1448914_a_at	41.4722	45.4119
	nuclear transport factor 2	2.43671	down	0.0189039		1449017_at	329.57	296.527
	uroplakin 3A	1.71181	down	0.0282176		1449104_at	34.1271	38.2115
	carbohydrate (keratan sulfate Gal-6) sulfotransferase 1	2.57287	down	0.0470748		1449147_at	102.965	105.676
	chemokine (C-X-C motif) ligand 16	3.00267	up	0.0024405		1449195_s_at	62.6268	58.7815
	CASP8 and FADD-like apoptosis regulator /// CASP8 and FADD-like apoptosis regulator pseudogene	3.30067	up	0.0324394		1449317_at	330.113	341.117
	keratin 33A	1.61487	down	0.0129728		1449387_at	15.2617	15.1192
	NFKB activating protein-like	1.82892	up	0.0213117		1449561_at	11.6716	11.8326
	RIKEN cDNA 1700001G17 gene	10.4173	down	0.0413231		1449562_at	307.525	337.921
	caudal type homeo box 1	1.5562	up	0.00456674		1449582_at	12.8235	13.1294
	interleukin 1 receptor accessory protein	4.84499	up	0.031765		1449585_at	12.6085	19.387
		3.80052	down	0.0148817		1449602_at	253.223	291.158
	golgi autoantigen, golgin subfamily a, 3	1.69182	up	0.0184959		1449616_s_at	1433.96	1484.54
	FK506 binding protein 10	1.68747	down	0.0171932		1449632_s_at	16.1966	19.0626
		5.39206	up	0.0213188		1449639_at	14.1136	32.8132
	RIKEN cDNA 4930453N24 gene, mRNA (cDNA clone MGC:28305 IMAGE:4012943)	2.52631	up	0.00981954		1449718_s_at	270.481	345.364
	zinc finger protein 30	3.15659	up	0.0155247		1449813_at	14.9145	21.5035
	zinc finger protein 2	4.47941	down	0.0130102		1449913_at	296.939	323.165
	solute carrier organic anion transporter family, member 2a1	1.98285	down	0.010591		1450032_at	14.4861	15.2907
	nucleolar and coiled-body phosphoprotein 1	2.02954	up	0.0455813		1450087_a_at	567.685	636.054
	ankyrin repeat domain 12 /// ankyrin repeat domain 12-like	2.77854	up	0.00900164		1450168_at	28.9237	35.7314
	protein Z, vitamin K-dependent plasma glycoprotein	2.8699	down	0.0161386		1450201_at	36.8875	37.421
	DNA segment, Chr 17, human D6S56E 3	1.66961	down	0.0165524		1450230_at	25.411	28.2437
	ELAV (embryonic lethal, abnormal vision, Drosophila)-like 4 (Hu antigen D)	1.65005	up	0.040925		1450258_a_at	13.5714	14.9248
	gastrin releasing peptide receptor	1.53891	up	0.0197668		1450260_at	8.88209	8.81706
	flavin containing monooxygenase 5 /// similar to Flavin containing monooxygenase 5	2.18574	down	0.0372154		1450332_s_at	386.036	338.054
	interleukin 18 binding protein	3.1665	down	0.0176679		1450424_a_at	119.971	116.705
	interleukin 21 receptor	1.5427	up	0.0493257		1450456_at	238.816	260.598
	deoxynucleotidyltransferase, terminal	11.7355	down	0.032562		1450545_a_at	110.821	195.116
	vomeronasal 1 receptor, C7	1.65988	down	0.00156144		1450602_at	8.24559	9.00734
	myosin X	1.50914	down	0.0207195		1450651_at	42.8283	45.2079
	hemochromatosis	2.81876	down	0.0028645		1450702_at	13.1344	16.1065
	SH2B adaptor protein 2	1.54489	down	0.0140556		1450718_at	14.9194	15.3098
	similar to Id4	1.9316	up	0.00856007		1450928_at	6.59489	7.41506
	similar to FOG /// zinc finger protein, multitype 1	2.00499	up	0.0451776		1451046_at	142.068	142.123
	transformed mouse 3T3 cell double minute 1	4.51604	up	0.026846		1451053_a_at	31.3862	54.703
	proviral integration site 3	1.51633	up	0.0313826		1451069_at	509.103	514.693
	EGF-like module containing, mucin-like, hormone receptor-like sequence 1	2.16477	up	0.0340062		1451161_a_at	19.8559	26.9396
	peroxisomal biogenesis factor 11b	5.72297	down	0.0393833		1451213_at	433.9	644.807
	proline-rich coiled-coil 1	1.77802	down	0.0365376		1451215_at	36.7022	39.1709
	cyclic AMP-regulated phosphoprotein, 21	2.26035	up	0.01757		1451280_at	23.5588	29.6061
	poly A binding protein, cytoplasmic 4	2.00429	up	0.0187973		1451296_x_at	1066.2	1101.12
	ELMO/CED-12 domain containing 3 /// similar to RNA binding motif and ELMO domain 1	2.33179	up	0.00829536		1451392_at	266.34	275.139
	grancalcin	3.9221	up	0.0248121		1451451_at	57.7496	54.2883
	solute carrier family 46, member 3	2.78188	up	0.0355478		1451486_at	315.732	323.032
	SAPS domain family, member 2	2.21333	down	0.0335302		1451581_at	110.943	124.345
	opposite strand transcription unit to Stag3	2.37168	up	0.0260898		1451589_at	192.364	220.815
	predicted gene, EG668468	3.17782	down	0.0320235		1451699_at	23.4704	28.2855
	two pore channel 1	2.87993	up	0.0130807		1451771_at	47.4342	55.9774
	tissue factor pathway inhibitor	9.50071	up	0.00260069		1451790_a_at	172.971	187.084
	hepatocyte growth factor	1.65818	down	0.0234919		1451866_a_at	13.9765	13.9234
	chromatin modifying protein 4B /// similar to zinc finger protein 341	2.39659	up	0.0417428		1451988_s_at	2202.01	2106.27
	insulin-like growth factor 1	1.64847	down	7.59727e-06		1452014_a_at	50.2878	49.2295
	ankyrin repeat and SOCS box-containing 16	1.62527	down	0.022338		1452023_at	20.3984	20.2693
	RIKEN cDNA 6430548M08 gene	1.59043	down	0.0194813		1452082_at	27.8708	27.6749
	TRM5 tRNA methyltransferase 5 homolog (S. cerevisiae)	2.25098	up	0.0232792		1452086_at	394.338	435.256
	insulin-like growth factor I receptor	2.04605	up	0.0278494		1452108_at	50.1209	54.2351
	insulin-like growth factor binding protein 5	4.54902	up	0.0391469		1452114_s_at	22.0989	35.4893
	bruno-like 4, RNA binding protein (Drosophila)	2.06878	up	0.004947		1452240_at	16.433	18.2086
	RIKEN cDNA 6330406I15 gene	1.64103	up	0.00360636		1452244_at	9.96016	10.2519
	prickle like 1 (Drosophila)	1.90273	up	0.00760028		1452249_at	2079.16	2276.64
	HECT domain and ankyrin repeat containing, E3 ubiquitin protein ligase 1	1.7285	down	0.0219693		1452278_a_at	2392.36	2427.66
	family with sequence similarity 82, member B	2.52411	down	0.0155555		1452300_at	32.2679	36.9976
	RIKEN cDNA 4930427A07 gene	1.6605	down	0.0266199		1452337_at	42.7439	40.0035
	meiotic nuclear divisions 1 homolog (S. cerevisiae)	6.45494	up	0.00962278		1452606_at	32.5947	42.8428
	RIKEN cDNA 2610030H06 gene	2.93477	up	0.0253635		1452607_at	222.715	273.403
	ubiquinol-cytochrome c reductase, complex III subunit VII	1.70423	down	0.00388184		1452613_at	37.2907	44.6962
	phosphoenolpyruvate carboxykinase 2 (mitochondrial)	2.55346	up	0.0186105		1452620_at	236.846	257.837
	RIKEN cDNA 3110007F17 gene	1.71754	up	0.0158258		1452640_at	40.907	57.0643
	cysteine conjugate-beta lyase 1	2.54955	up	0.0478359		1452678_a_at	105.614	126.783
	pyridoxal-dependent decarboxylase domain containing 1	1.60754	down	0.00496426		1452705_at	1386.86	1469.91
	fibronectin type III domain containing 3B	1.52289	up	0.0473065		1452783_at	106.05	111.433
	DAZ interacting protein 1	2.01436	down	0.0028125		1452793_at	45.022	58.4931
	Tia1 cytotoxic granule-associated RNA binding protein-like 1	1.73663	down	0.0468463		1452821_at	3412.9	3649.8
	lipin 2	2.70235	up	0.0336284		1452837_at	57.3644	73.0726
	trinucleotide repeat containing 4	1.52482	down	0.0360823		1452851_at	11.3728	11.8718
	RIKEN cDNA 1200016B10 gene	3.99332	up	0.0433191		1452859_at	411.335	468.895
	coiled-coil domain containing 51	1.80473	down	0.0175444		1452891_at	106.35	119.127
	alanine-glyoxylate aminotransferase 2-like 1	2.6034	up	0.00726012		1452975_at	18.0893	24.2832
	RIKEN cDNA 2010003O02 gene	8.64169	up	0.00104014		1453033_at	34.3938	51.1424
	alkaline ceramidase 3	2.46339	up	0.0135101		1453179_at	11.8213	14.5625
	HMG box domain containing 4	1.52599	down	0.0396529		1453291_at	21.1274	22.9371
	RIKEN cDNA 4933401F05 gene	1.89635	down	0.00552042		1453316_at	48.2666	46.6671
	RIKEN cDNA 2010005J08 gene	3.44735	up	0.0466663		1453350_at	166.476	178.018
	X-linked inhibitor of apoptosis	2.46905	down	0.0139032		1453385_at	144.153	145.808
	growth arrest-specific 2 like 3	5.6263	up	0.0262869		1453416_at	54.3222	68.4829
	sorcin	1.95168	down	0.0298301		1453457_at	342.293	368.207
	RIKEN cDNA 1700019B03 gene	2.75904	up	0.00778121		1453463_at	23.538	40.3355
	phosphatidylinositol glycan anchor biosynthesis, class A	2.31236	down	0.0188358		1453497_a_at	34.0396	36.8219
	PDZ domain containing 11	2.18232	down	0.0467742		1453518_at	9.69867	10.861
	RIKEN cDNA 4933405L10 gene	1.59472	down	0.0304447		1453521_at	20.486	20.2633
	carbonic anhydrase 3	2.53648	down	0.0161919		1453588_at	45.9679	115.899
	RAD23a homolog (S. cerevisiae)	7.41598	up	0.0173669		1453623_a_at	205.78	191.342
	RIKEN cDNA 4930538K18 gene /// hypothetical protein LOC100045650	2.42706	up	0.00241725		1453632_at	13.5137	18.4928
	RIKEN cDNA 2700038G22 gene	2.26832	up	0.0460002		1453745_at	197.495	185.494
	sorting nexin family member 21	1.65783	down	0.0424877		1453776_at	29.2396	30.2762
	tafazzin	2.03793	down	0.00401436		1453785_at	6.28108	6.8445
	RIKEN cDNA 4933440N22 gene	4.14573	up	0.0290069		1453789_at	162.672	171.14
	monoglyceride lipase	2.02357	up	0.0276702		1453836_a_at	22.6463	22.6664
	protein prenyltransferase alpha subunit repeat containing 1	1.62837	up	0.0270633		1453854_at	15.872	16.8047
	RIKEN cDNA 1700120B22 gene	2.29336	up	0.0389411		1453876_at	32.863	31.7899
	RIKEN cDNA A930007I19 gene	1.89059	down	0.00117616		1453892_at	15.7867	17.7004
	RIKEN cDNA 2810404M03 gene	1.71489	down	0.0235764		1453940_at	12.1469	13.2327
	RIKEN cDNA 2010300F17 gene	1.57929	up	0.0484653		1454224_at	80.5776	75.0751
	HIV-1 tat interactive protein 2, homolog (human)	1.59347	down	0.0257072		1454227_at	43.3942	42.344
	RIKEN cDNA 1110008E08 gene	1.57441	down	0.0435712		1454258_at	19.9615	20.021
	claudin domain containing 2	1.57457	down	0.0378342		1454266_at	12.4271	12.6464
	exportin 7	1.53294	down	0.020706		1454281_at	11.1781	11.6274
	RIKEN cDNA 4930573O21 gene	1.79601	up	0.0150096		1454290_at	8.75784	9.27956
	RIKEN cDNA A930028O11 gene	2.87864	up	0.0172072		1454352_at	13.3102	18.7012
	solute carrier family 12, member 6	2.31129	up	0.031696		1454359_at	12.6405	17.1925
	RIKEN cDNA 9430099H24 gene	1.90488	down	0.0461136		1454363_at	43.9491	46.5215
	nuclear factor of activated T-cells, cytoplasmic, calcineurin-dependent 4	1.61357	down	0.0291278		1454369_a_at	41.4344	41.0493
	RIKEN cDNA 2900057C01 gene	2.64989	down	0.00274641		1454384_at	98.7753	102.873
	RIKEN cDNA 2900046F13 gene	2.19821	down	0.024258		1454388_at	11.7365	12.8704
	RIKEN cDNA 2010003H20 gene	2.18936	up	0.014742		1454399_at	16.8128	22.6991
	RIKEN cDNA 5730575I04 gene	3.10967	down	0.0154132		1454416_at	29.7604	42.3574
	RIKEN cDNA 4930423D22 gene	4.65286	down	0.0160127		1454421_at	29.8061	52.9747
	RIKEN cDNA 6530413G14 gene	1.59442	down	0.0370811		1454456_at	14.7334	14.8403
	RIKEN cDNA 5430402O13 gene	1.90898	down	0.0110412		1454463_at	10.5205	10.3638
	RIKEN cDNA 5530401A10 gene	2.3016	down	0.015203		1454477_at	21.0021	36.2142
	RIKEN cDNA C030046M01 gene	1.96539	down	0.0348429		1454565_at	9.41091	14.2675
	arginyl aminopeptidase (aminopeptidase B)-like 1	1.55263	down	0.00415001		1454753_at	1475.39	1431.96
	adenomatosis polyposis coli up-regulated 1	1.56912	down	0.00333793		1454822_x_at	17.0707	29.0056
	asparagine-linked glycosylation 10 homolog B (yeast, alpha-1,2-glucosyltransferase)	2.30455	up	0.0320273		1454917_at	366.107	386.254
	RIKEN cDNA D930001I22 gene	1.72651	up	0.00446562		1454935_at	224.413	240.573
		14.9979	up	0.00282147		1454939_at	74.8978	73.9766
	predicted gene, EG666974 /// proteasome (prosome, macropain) subunit, alpha type 5	2.56478	down	0.00567878		1454940_at	77.2572	105.354
	hypermethylated in cancer 2	2.76281	up	0.0434843		1454944_at	48.5714	61.1921
	regulation of nuclear pre-mRNA domain containing 1A	1.62201	down	0.000439603		1454964_at	290.587	291.827
	centrosome and spindle pole associated protein 1	1.53485	down	0.0316864		1454989_at	764.775	799.927
	DNA segment, Chr 7, ERATO Doi 715, expressed	2.09377	down	0.0189208		1455087_at	19.0035	21.3304
		1.54318	up	0.0353777		1455230_at	13.2235	13.5426
	RIKEN cDNA 1110004E09 gene	1.5702	up	0.0499991		1455276_x_at	31.1663	32.2798
	family with sequence similarity 131, member B	3.67207	down	0.00827652		1455421_x_at	27.1935	37.3807
	expressed sequence BB001228	2.80127	down	0.00908187		1455425_at	180.308	186.312
	PDZK1 interacting protein 1	2.08326	up	0.0196114		1455477_s_at	50.6205	64.7382
	ataxin 1-like	2.03193	up	0.0302389		1455507_s_at	547.748	552.747
	UEV and lactate/malate dehyrogenase domains	3.08791	down	0.0170023		1455551_at	520.369	517.102
	RIKEN cDNA 2810022L02 gene	3.13393	up	0.0346139		1455566_s_at	96.3597	93.7361
	vang-like 2 (van gogh, Drosophila)	1.79353	down	0.0117917		1455592_at	19.3752	19.5861
	SEC62 homolog (S. cerevisiae)	3.51268	up	0.00160195		1455698_at	153.858	168.601
	insulinoma-associated 1	1.56454	up	0.0243429		1455865_at	9.68093	10.2644
	neurotrophic tyrosine kinase, receptor, type 3	3.2185	down	0.00359475		1455917_at	37.6646	42.1251
	NADH dehydrogenase (ubiquinone) 1 beta subcomplex, 9	2.55437	down	0.0168067		1455934_at	18.7973	27.2923
	similar to Zinc finger BED domain containing protein 4	2.39267	down	0.0120305		1455998_at	292.309	304.94
	solute carrier family 1 (glutamate/neutral amino acid transporter), member 4	1.75414	down	0.0350199		1456003_a_at	464.476	463.976
	similar to OBOX2 /// oocyte specific homeobox 2	1.7114	down	0.0157344		1456017_x_at	6.95445	7.51587
	NHL repeat containing 3	1.51445	down	0.0126573		1456026_at	384.856	388.317
	elongation factor Tu GTP binding domain containing 2	1.50375	up	0.0470328		1456107_x_at	1766.93	1768.06
	solute carrier family 25, member 39	1.72788	up	0.0123673		1456176_x_at	673.45	671.205
	integrator complex subunit 10	2.30273	up	0.0352454		1456259_at	23.9241	26.9121
	predicted gene, EG624866	4.22565	down	0.0139965		1456265_at	51.65	54.3363
	ArfGAP with RhoGAP domain, ankyrin repeat and PH domain 2	2.13959	down	0.0124228		1456337_at	169.639	174.75
	fucosyltransferase 8	4.44688	down	0.00928476		1456367_at	108.066	140.563
	zinc finger E-box binding homeobox 2	1.94766	up	0.0169397		1456389_at	26.202	32.2254
	inositol polyphosphate 5-phosphatase K	2.06564	down	0.0174861		1456412_a_at	184.427	190.695
	tetratricopeptide repeat domain 14	1.52995	down	0.01092		1456430_at	695.144	728.541
	predicted gene, 667277 /// complement component 1, r subcomponent	2.24804	up	0.00504744		1456437_x_at	12.4959	16.3952
	RIKEN cDNA 4932417I16 gene	3.31745	up	0.00183657		1456602_at	99.8225	109.51
	progestin and adipoQ receptor family member V	1.80464	down	0.0313957		1456654_at	26.3879	30.73
	thioredoxin 1	1.69723	down	0.0441603		1456734_at	119.852	128.751
	Zinc finger, MIZ-type containing 1, mRNA (cDNA clone MGC:86031 IMAGE:6856060)	1.81018	up	0.0440915		1456816_at	37.9735	39.3772
	storkhead box 1	4.04411	down	0.0132869		1456883_at	8.68989	30.6216
		3.27833	down	0.00499774		1456951_at	40.3104	46.9671
	RIKEN cDNA C230072F16 gene	1.54691	down	0.0137056		1456958_at	15.0508	15.0335
	similar to sex comb on midleg-like 2 (Drosophila) /// sex comb on midleg-like 2 (Drosophila)	1.60997	down	0.0454524		1456984_at	7.62746	8.50873
	zinc finger and BTB domain containing 2	1.88769	up	0.0179414		1457037_at	59.658	64.7697
	metastasis associated in colon cancer 1	1.74423	up	0.00387721		1457044_at	8.33722	10.5498
	RIKEN cDNA 1700129O19 gene	8.88636	down	0.0157647		1457050_at	16.7513	31.745
		4.55258	down	0.0498763		1457080_at	194.35	261.835
	hypothetical LOC552882	1.70334	up	0.00912516		1457153_at	18.6664	31.9631
	protein kinase, cAMP dependent, catalytic, beta	2.01392	down	0.0118838		1457197_at	231.481	261.184
		2.05471	up	0.0193719		1457212_at	8.63127	9.80836
	gene model 1123, (NCBI)	2.4097	down	0.00411298		1457269_at	60.2472	70.2077
	Ankyrin repeat and sterile alpha motif domain containing 3 (Anks3), mRNA	1.70306	down	0.0386301		1457303_at	71.2583	69.5444
	protein arginine N-methyltransferase 3	1.93653	down	0.0216594		1457332_at	123.151	166.619
	neuropilin (NRP) and tolloid (TLL)-like 2	2.12845	down	0.0281218		1457344_at	17.3608	20.5811
	expressed sequence AA409368	1.58974	down	0.0143136		1457466_at	9.17226	9.12796
	WW domain containing E3 ubiquitin protein ligase 2	1.78188	down	0.0165041		1457499_at	106.792	102.548
		5.60943	down	0.0225169		1457505_at	206.625	344.358
	YLP motif containing 1	1.9378	down	0.0443724		1457514_at	199.755	230.256
	solute carrier family 4, sodium bicarbonate cotransporter, member 7	1.78233	down	0.0357232		1457528_at	586.452	594.61
		2.4922	down	0.0228789		1457591_at	81.1707	90.278
	rad and gem related GTP binding protein 2	2.7712	up	0.0136823		1457651_x_at	24.2505	34.2964
	complement component 2 (within H-2S)	1.84036	up	0.0195812		1457664_x_at	22.1744	22.8628
	similar to zinc finger protein 533 /// zinc finger protein 385B	1.83017	down	0.020482		1457704_at	36.9973	36.1
	Snf2-related CREBBP activator protein	1.73444	down	0.0438269		1457718_at	282.269	364.353
	ribosomal protein S15a	4.70351	up	0.0232592		1457726_at	50.1801	51.659
		1.87259	down	0.014695		1457772_at	60.3328	57.9329
	sacsin	1.79947	down	0.00324222		1457775_at	21.9172	25.0703
	talin 1	3.36214	down	0.0215709		1457782_at	290.165	281.737
		1.873	down	0.0337494		1457822_at	252.256	236.385
		2.01999	up	0.0472731		1457852_at	16.5493	29.9517
		2.09088	up	0.000236087		1457888_at	322.934	347.176
		1.71594	down	0.00212725		1457898_at	8.19322	8.60104
	RIKEN cDNA A430088P11 gene	2.50775	down	0.00313108		1457937_at	94.4229	102.18
		1.75014	down	0.041542		1457948_at	8.87481	10.38
		2.8721	down	0.00867687		1457991_at	42.2591	73.9627
		1.827	down	0.0256115		1458006_at	25.8734	32.4092
		2.3977	up	0.0201766		1458029_at	16.4489	42.356
	Zinc finger, DHHC domain containing 17, mRNA (cDNA clone MGC:143679 IMAGE:40092137)	1.89778	down	0.013804		1458084_at	223.6	258.306
	solute carrier family 25, member 27	3.06578	down	0.0310187		1458119_at	273.802	247.361
		2.64962	down	0.0419798		1458139_at	205.426	204.947
		2.91335	down	0.00432421		1458149_at	209.933	195.543
	RIKEN cDNA E230012J19 gene	4.18297	down	0.00289603		1458156_at	199.563	256.817
	PREDICTED: Mus musculus RIKEN cDNA 2810039B14 gene (2810039B14Rik), mRNA	6.59971	up	0.00693508		1458183_at	11.4485	26.8593
	Mitogen-activated protein kinase kinase kinase 12 (Map3k12), mRNA	3.08391	up	0.0416681		1458198_at	30.5468	30.4661
		1.51394	down	0.0128517		1458216_at	9.3008	11.7741
	RIKEN cDNA A230056J06 gene	1.54462	down	0.00172201		1458310_at	16.9671	20.0522
		1.56472	up	0.0103291		1458445_at	30.6193	32.1944
	RIKEN cDNA 6430571L13 gene	1.84416	up	0.028901		1458456_x_at	27.9754	28.2592
	dynactin 4	3.08991	down	0.0377142		1458541_at	106.883	126.575
	plasminogen activator, tissue	4.68452	down	0.0200276		1458553_at	15.5296	31.1208
	RIKEN cDNA 9330169B04 gene	2.65174	up	0.0199078		1458554_at	11.961	19.8836
		1.68217	down	0.0449064		1458574_at	44.6516	41.6213
		2.34185	down	0.0175056		1458618_at	384.262	432.025
	ectonucleoside triphosphate diphosphohydrolase 5	3.61374	up	0.0203123		1458677_at	51.9283	67.0346
		5.81997	up	0.0368656		1458713_at	55.4139	76.3522
	latrophilin 3	2.12088	up	0.0206416		1458742_at	13.2633	18.2706
		1.5404	up	0.01373		1458760_at	68.5693	69.6226
		3.63306	up	0.0473587		1458891_at	23.6553	31.7871
	solute carrier family 12 (potassium/chloride transporters), member 8	2.32539	down	0.0103818		1458918_at	7.95763	9.70133
	RIKEN cDNA D430013B06 gene	3.57047	down	0.038126		1458924_at	96.2669	115.769
	zinc finger protein 82	2.21646	up	0.0347732		1458925_at	82.8691	86.2346
	expressed sequence AA409016	1.78126	down	0.0305504		1458938_at	193.217	198.261
	RIKEN cDNA 5330434G04 gene	1.64775	up	0.00187295		1458949_at	7.25232	8.46017
	transmembrane emp24 protein transport domain containing 5	2.0977	down	0.0417741		1458962_at	181.161	206.932
	expressed sequence C80283	1.60213	up	0.0208298		1458968_at	23.9488	24.195
		2.12896	down	0.0305385		1459007_at	103.278	106.709
	RIKEN cDNA A730041O05 gene	1.83535	down	0.0183978		1459012_at	15.7785	17.2541
		2.52986	down	0.0139699		1459057_at	78.8998	78.6035
	budding uninhibited by benzimidazoles 3 homolog (S. cerevisiae)	1.80417	up	0.028967		1459104_at	301.629	289.939
	RIKEN cDNA 4831440E17 gene	2.20016	down	0.00298951		1459111_at	61.8508	61.2711
		4.28363	up	0.00519045		1459128_at	53.3846	69.1854
		1.79355	down	0.00424699		1459134_at	27.5002	27.8085
		1.62022	down	0.0411111		1459156_at	6.11834	6.74658
		1.55507	down	0.000736717		1459169_at	6.37857	16.7204
	oncostatin M receptor	1.60718	down	0.00704679		1459217_at	13.3157	15.1952
	protein kinase N1	2.0187	down	0.0203873		1459231_at	117.781	137.742
	ubiquitin-conjugating enzyme E2Z (putative)	2.70202	up	0.000704073		1459296_at	121.045	155.307
		1.67661	up	0.0125075		1459310_at	7.59904	8.31819
		2.11656	down	0.038457		1459316_at	24.1072	27.2246
		11.4462	down	0.0301222		1459320_at	56.4158	86.509
		3.22951	down	0.0342077		1459376_at	360.587	391.527
	DNA segment, Chr 10, ERATO Doi 761, expressed	1.98705	up	0.015053		1459475_at	32.4582	34.2306
		1.74548	down	0.0252329		1459477_at	29.6259	31.2795
		2.06396	down	0.00448896		1459531_at	34.044	37.233
	PRELI domain containing 2	3.27833	up	0.0271129		1459603_at	25.4838	32.6956
		1.6979	down	0.046996		1459674_at	36.4192	53.3037
		3.36141	down	0.00583287		1459680_at	103.11	134.625
		1.94409	down	0.0451997		1459691_at	12.0991	26.4396
	alkaline ceramidase 3	1.55433	down	0.0306444		1459771_x_at	35.0267	34.7564
		4.8462	up	0.00662799		1459845_at	174.69	227.962
		8.10614	up	0.0201994		1459975_at	59.3183	63.0872
	zinc finger homeobox 3	4.78797	down	0.0121928		1460006_at	87.6926	116.243
	Ring finger protein 213, mRNA (cDNA clone IMAGE:3966957)	5.19732	down	0.0307295		1460018_at	26.2925	31.4714
	ankyrin repeat domain 11	2.38731	up	0.0222104		1460020_at	185.378	186.983
	expressed sequence AA763515	3.62981	up	0.0476523		1460065_at	7.67246	11.9929
		4.78751	up	0.00483225		1460085_at	152.461	160.731
		1.9	up	0.0287867		1460114_at	11.4103	12.6285
		1.926	up	7.29286e-05		1460146_at	5.27858	7.36758
	golgi autoantigen, golgin subfamily a, 4	2.37922	down	0.0244285		1460213_at	233.702	264.454
	S-phase kinase-associated protein 2 (p45)	3.43788	up	0.00913264		1460247_a_at	161.924	200.307
	cyclin-dependent kinase 6	2.78556	up	0.0289543		1460291_at	21.6183	21.9899
	growth hormone	2.25893	up	0.034459		1460310_a_at	26.589	32.4095
	transmembrane protein 48	2.69272	up	0.0394612		1460353_at	184.562	199.275
	membrane protein, palmitoylated 4 (MAGUK p55 subfamily member 4)	1.66622	down	0.0185548		1460368_at	19.8221	23.1843
	RIKEN cDNA 1700001C19 gene	2.46914	down	0.00525679		1460425_at	22.8478	26.4961
	FUN14 domain containing 2	3.89327	up	0.0165041		1460434_at	118.38	140.203
	tubulin tyrosine ligase	2.58669	up	0.0177657		1460484_at	40.5309	50.695
	UDP-Gal:betaGlcNAc beta 1,3-galactosyltransferase, polypeptide 1	2.21383	up	0.0291689		1460509_at	18.4283	20.1435
	RIKEN cDNA 9130409J20 gene	1.59383	down	0.0109525		1460517_at	9.69016	9.27256
	RIKEN cDNA E130119H09 gene	1.67159	down	0.0437066		1460518_at	24.4841	26.4915
	RIKEN cDNA 6030458E02 gene	3.19673	down	0.039759		1460522_at	70.6787	68.2243
	IKAROS family zinc finger 4	1.61223	up	0.00611863		1460664_at	24.4914	26.9871
	DnaJ (Hsp40) homolog, subfamily C, member 21	1.51565	down	0.0246568		1460711_at	1068.76	1188.5
	transferrin receptor	2.17537	up	0.0227177		AFFX-TransRecMur/X57349_M_at	62.136	65.1209
